# Supplementary material for: Distinct groups of autoantigens as drivers of ocular adnexal MALT lymphoma pathogenesis
Source: Life Sci Alliance. 2024 Jul 8;7(9):e202402841. doi: 10.26508/lsa.202402841 (PMC11231493; doi:10.26508/lsa.202402841)
Supplement: Supplementary file 1 [file LSA-2024-02841_TableS1.zip › LSA-2024-02841_TableS1.ods]

## Sheet: S1_Patient_Material
Supplementary Table S1: Overview of ocular adnexal MALT lymphomas studied
				no of patients of which an	total no of determined	no of patients of which an IG(K/L)V	no of recombinant
	OAML Series	Reference	no of patients	IGHV sequence was determined	IGHV sequences	sequence was determined	IgM produced
1	"Old" OAML Series, our group	van Maldegem, Leukemia(2012)26:1647	20	20	21	8	8
2	"New" OAML Series, our group	Bende	62	9	9	8	6
3	Series of Zhu et al.	Zhu, Plos One(2011)12:e29114/Am.J.Hematol.(2013)88:379	41	41	43	24	9
4	Series of Dagklis et al.	Dagklis, Leukemia(2012)26:814	41	41	41	0	0
5	Series of Bahler et al.	Bahler, Mod.Pathol.(2009)22:833	10	10	10	0	0
		TOTAL	174	121	124	40	23
