# Supplementary material for: Distinct groups of autoantigens as drivers of ocular adnexal MALT lymphoma pathogenesis
Source: Life Sci Alliance. 2024 Jul 8;7(9):e202402841. doi: 10.26508/lsa.202402841 (PMC11231493; doi:10.26508/lsa.202402841)
Supplement: Supplementary file 3 [file LSA-2024-02841_TableS3.zip › LSA-2024-02841_TableS3.ods]

## Sheet: S3_VH-CDR3_Homologies
Supplementary Table S3: Homologies of ocular adnexal MALT lymphoma VH-CDR3 aa sequences, with VH-CDR3 aa sequences of Genbank (Release 239.0)
	IGHV rearrangement	VH-CDR3 region	Length	Homology	Genbank
OM3	V4-59/D3-10/JH5	C ARDNVGLFTGGFDP WGQG	14	64%	AEZ35943
PB B cell, U-IGHV	V1-18/D6-19/JH5	C ARDLEGL---GFDP WGQG	11		CEF91198
OM3	V4-59/D3-10/JH5	C ARDNVGLFTGG-FDP WGQG	14	64%	AEZ35943
Anti-Ebola Ab, EV04, M-IGHV	V1-3/D3-3/JH5	C ARD-ISLFKPGWFDP WGQG	14		QFQ61620
OM3-B	V4-31/D3-10/JH4	C ARLSGSGNYHDYGRFDS WGQG	17	65%
PB B cell, U-IGHV	V3-66/D5-12/JH5	C ARLSG---FSDYERFDP WGQG	14		CEF93800
OM3-B	V4-31/D3-10/JH4	C ARLSGSGNYHDYGRFDS WGQG	17	59%
Ant-TT, clone 135e08, M-IGHV	V1-69/D1-26/JH4	C AKLP-SGSYYDY--FDS WGQG	14		AEQ73735
OM4	V1-2/D3-3/JH6	C ARDKKRITIFGVVT-YYYYGMDV WGQG	22	91%	AEZ35944
B cell/Plasma cell from synovial tissue, P1_Agg_4.4.8, M-IGHV	V3-30/D3-3/JH6	C ARDGARITIFGVVTDYYYYGMDV WGQG	23		ADX64859
OM4	V1-2/D3-3/JH6	C ARDKKRITIFGVVT--YYYYGMDV WGQG	22	82%	AEZ35944
CLL, Pat. DUN, U-IGHV	V1-69/D3-3/JH6	C ARGTKGITIFGVVINYYYYYGMDV WGQG	24		AAC51694
CLL, CZ-01-0080-H1, U-IGHV, (Blood 2021) #9E4	V1-69/D3-3/JH6	C ARGVNFITIFGVVITDYYYYGMDV WGQG	24
OM4	V1-2/D3-3/JH6	C ARDKKRITIFGVVTYYYYGMDV WGQG	22	77%	AEZ35944
Anti-RSV Ab, RSV177H U-IGHV	V1-18/D3-3/JH6	C ARDDGRITIFGVMG-YYYGMDV WGQG	21		ACR16220
OM4	V1-2/D3-3/JH6	C ARDKKRITIFGVVT-YYYYGMDV WGQG	22	77%	AEZ35944
PB B cell, U-IGHV	V1-8/D3-3/JH6	C ARGG--ITIFGVVIGYYYYGMDV WGQG	21		CEF93439
CLL #9E4, total 5/29,856 = 0.02%, from NL: no cases, Old #9 now: #9A, #9B, #9C, #9D1, #9D2, #9E1, #9E2, #9E3, #9E4 and #9E5, total Old #9, 54/29,856 = 0.18%, from NL NL-01-1063-H1 en NL-01-067-H1
OM5	V3-30/D4-23/JH4	C ARLSPAGGFFDY WGQG	12	75%	AEZ35945
Plasma cell, SP-VH6-10, M-IGHV	V6-1/D1-1/JH4	C ARRSGTGGFFDY WGQG	12		ACS95122
OM5	V3-30/D4-23/JH4	C ARLSPAGG---FFDY WGQG	12	83%	AEZ35945
Anti-Influenza HA Ab, W85-3G07, M-IGHV	V3-15/D2-21/JH4	C ARLYPCGGSCYFFDY WGQG	15		QAV54945
OM5	V3-30/D4-23/JH4	C ARLSPA-GGF--FDY WGQG	12	83%	AEZ35945
PB B cell, U-IGHV	V5-10/D1-26/JH4	C ARLPPGEGGFYYFDY WGQG	15		CEF90631
OM5	V3-30/D4-23/JH4	C ARLSPAG--GFFDY WGQG	12	83%	AEZ35945
B cell from psoriasis vulgaris, k165-15, M-IGHV	V5-51/D6-13/JH4	C ARLAAAGLTSYFDY WGQG	14		AAK51391
OM5	V3-30/D4-23/JH4	C ARLSPAGGF-FDY WGQG	12	83%	AEZ35945
Anti-Beta2-glycoprotein I Ab, P2-6, M-IGHV	V4-4/D6-19/JH4	C AR-SMAGGFSFDY WGQG	12		ADV76573
OM5	V3-30/D4-23/JH4	C ARLSPAGG---FFDY WGQG	12	83%	AEZ35945
Anti-Influenza HA Ab, W85-1B03, M-IGHV	V3-13/D2-21/JH4	C ARLYPCGGSCYYFDY WGQG	15		QAV54937
OM5	V3-30/D4-23/JH4	C ARLSPAGGFFDY WGQG	12	75%	AEZ35945
Anti-pneumococcal polysaccharide PPS4 Ab, D2-P-4-VH3-32, M-IGHV	V3-48/D3-16/JH4	C ARLSPLLDYFDY WGQG	12		ABI74366
OM5	V3-30/D4-23/JH4	C AR-LSPAGGFFDY WGQG	12	75%	AEZ35945
CLL, P196H, M-IGHV, CLL-NS	V4-39/D6-13/JH4	C ARRLIPAAGSFDY WGQG	13		AAZ08959
OM5	V3-30/D4-23/JH4	C ARLSPAGGFFDY WGQG	12	67%	AEZ35945
Anti-Influenza HA Ab, 315-06-06_1G01H, M-IGHV	V3-53/D6-13/JH4	C ARVSSSWGFFDY WGQG	12		QGT38242
OM5	V3-30/D4-23/JH4	C AR-LSPAGGFFDY WGQG	12	75%	AEZ35945
Anti-capsular polysaccharide of Neisseria meningitidis Ab, sc9, M-IGHV	V3-33/D1-26/JH4	C ARGLGGAGAYFDY WGQG	13		AAD30414
OM5	V3-30/D4-23/JH4	C AR-LSPAGGFFDY WGQG	12	75%	AEZ35945
Plasmablast, Ab response in Kawasaki Disease, clone KD82F10, M-IGHV	V3-33/D6-19/JH4	C ARELTLAGNYFDY WGQG	13		QFR44943
OM5	V3-30/D4-23/JH4	C ARL--SPAGG-FFDY WGQG	12	75%	AEZ35945
Anti-SARS-CoV2 spike protein, COV2-2780, M-IGHV	V4-34/D6-13/JH4	C ARLRYSSSGGHIFDY WGQG	14		QKY76309
OM5	V3-30/D4-23/JH4	C ARLSPAGG-FFDY WGQG	12	75%	AEZ35945
Anti-HIV ENV Ab, 04-I, M-IGHV	V1-2/D3-9/JH4	C ARLT--GGWYFDY WGQG	11		AOY40354
OM5	V3-30/D4-23/JH4	C AR-LSPAGGFFDY WGQG	12	83%	AEZ35945
Plasmablast, Ab response in Kawasaki Disease, clone KD92C8, M-IGHV	V1-46/D6-6/JH4	C AREM--AGGYFDY WGQG	11		QFR45370
OM5	V3-30/D4-23/JH4	C ARLSPAGGFFDY WGQG	12	67%	AEZ35945
Anti-Influenza HA Ab, 315-06-04_1H02H, M-IGHV	V4-30.4/D1-14/JH4	C ARLTGTRGYFDY WGQG	12		QGT38174
OM8	V3-23/D2-2/JH6	C AKGQLREMKYYYYGMDV WGQG	17	77%	AEZ35946
Preterm neonate, clone a20d4, U-IGHV	V3-23/D6-6/JH6	C AKSQL-EKDYYYYGMDV WGQG	16		AAM87787
OM8	V3-23/D2-2/JH6	C AKGQLREMKYYY-YGMDV WGQG	17	82%	AEZ35946
Viremic HIV-infected patient, isolate RAR0629HU, M-IGHV	V3-33/D3-16/JH6	C AKGQL-GM-YYYNYGMDV WGQG	16		AEX29462
OM8	V3-23/D2-2/JH6	C AKGQLREMKYYYYGMDV WGQG	17	71%	AEZ35946
Synovial tissue, naive B cell, isolate p7_nB67_HC, U-IGHV	V1-2/D3-3/JH6	C ARGPLHEF-YYYYGMDV WGQG	16		ADX66201
OM8	V3-23/D2-2/JH6	C AKG-QLREMKYYYYGMDV WGQG	17	71%	AEZ35946
IgM B cell, rheumatoid arthritis?, clone krpbmc46, U-IGHV	V3-30.3/D5-12/JH6	C AKDWQVATMRYYYYGMDV WGQG	18		BAA36327
OM8	V3-23/D2-2/JH6	C AKGQLRE-MKYYYYGMDV WGQG	17	71%	AEZ35946
Anti-pneumococcal Ab from mice with human IG, 3H1, U-IGHV	V3-33/D6-19/JH6	C ARD--REWLRYYYYGMDV WGQG	16		AAM46657
OM8	V3-23/D2-2/JH6	C AKGQLREMKYYYYGMDV WGQG	17	71%	AEZ35946
Anti-RSV Ab, ADI-24836_VH, U-IGHV	V3-9/D1-26/JH6	C AK-DLRGGTYYYYGMDV WGQG	16		AXA12197
OM8	V3-23/D2-2/JH6	C AKGQLREMKYYYYGMDV WGQG	17	65%	AEZ35946
sporadic BL, isolate 15, M-IGHV	V3-30/D5-24/JH6	C ARGRLP---YYYYGMDV WGQG	14		AIE48066
OM8	V3-23/D2-2/JH6	C AKGQL--REMKYYYYGMDV WGQG	17	71%	AEZ35946
Anti-Influenza HA Ab, only protein	only protein	C ARGGLEPRSVDYYYYGMDV WGQG	19		4HK3_J
OM9, no homology	V3-9/D2-15/JH4	C AKDSGDNRCYPSSSAWCGVDY WGQG	21
OM11	V4-34/D2-21/JH4	C VGRDNDPDTYAGFDL WGQG	15	53%	AEZ35948
Plasma cell, ADC-VH6-129, M-IGHV	V6-1/D3-22/JH4	C VRRGND-NSY--FDF WGQG	12		ACS95484
OM12	V4-34/D2-8/JH4	C AGGSLGVAY WGQG	9	78%	AEZ35949
OA-MALT-L, 38706, M-IGHV	V4-34/D3-3/JH4	C AGGLLGVVY WGQG	9		AER35968
OM12	V4-34/D2-8/JH4	C AGGS--LGVAY WGQG	9	78%	AEZ35949
Peripheral blood B cell, U-IGHV	V1-2/D2-15/JH4	C SGGSCYLGV-Y WGQG	10		CEF93197
OM12	V4-34/D2-8/JH4	C AGGS-LGVA-Y WGQG	9	78%	AEZ35949
Cord blood IgM(neg) B cell, cbc3bm-F7, U-IGHV	V4-34/D2-15/JH4	C SGGSCLGVGDY WGQG	11		AAV39650
OM12	V4-34/D2-8/JH4	C AGGS-LGVAY WGQG	9	67%	AEZ35949
Myosin-reactive auto-Ab, rheumatic carditis and normal fetus, U-IGHV	V3-30/D3-16/JH4	C AGGGGLGLGY WGQG	10		AAD56257
OM12	V4-34/D2-8/JH4	C AGGS--LG-VAY WGQG	9	78%	AEZ35949
Plasmablast, Ab response in Kawasaki Disease, clone KD21C12, M-IGHV	V4-4/D2-15/JH4	C SGGSCYLGGVDY WGQG	12		QFR44790
OM12	V4-34/D2-8/JH4	C A--GGSLGVAY WGQG	9	67%	AEZ35949
Synovial tissue, B cell, isolate P2_Inf_2.1.5, M-IGHV	V4-59/D3-16/JH4	C ARRGGGVGVDY WGQG	11		ADX65357
OM12	V4-34/D2-8/JH4	C A-GGS-LG-VAY WGQG	9	89%	AEZ35949
Anti-HIV Ab, CH29, M-IGHV	V1-2/D2-15/JH4	C ATGGSWLGGVDY WGQG	12		AGW82502
OM12	V4-34/D2-8/JH4	C AGGS---LGVAY WGQG	9	67%	AEZ35949
Anti-PPS4, D3-2-4-VH3-40, U-IGHV	V3-49/D2-15/JH4	C SGGSCFTSGVDY WGQG	12		ABI74341
OM13B	V3-7/D5-24/JH4	C AAGKDTFDY WGQG	9	67%	AEZ35950
Anti-HPV vaccine IgG Ab, HPV16.42-HC,	V3-49/D3-10/JH4	C SSGEETFDY WGQG	9		ANV21659
OM13B	V3-7/D5-24/JH4	C AAGKD--TFDY WGQG	9	89%	AEZ35950
Plasmablast, 321.5.PB.5.6B01, M-IGHV	V3-64/D7-27/JH4	C ARGKNLGTFDY WGQG	11		QNI22291
OM13B	V3-7/D5-24/JH4	C AAGKDTFDY WGQG	9	78%	AEZ35950
Splenic MZBCL, SLV20, M-IGHV	V3-48/D1-1/JH4	C AKGKD-FDY WGQG	8		CAD31775
OM13B	V3-7/D5-24/JH4	C AAGKDTFDY WGQG	9	67%	AEZ35950
Anti-TT, MF1357, M-IGHV	V3-21/D3-16/JH4	C ASGR-TFDY WGQG	8		ACL36942
OM13B	V3-7/D5-24/JH4	C AAGKDTFDY WGQG	9	67%	AEZ35950
B cell from nasal mucosa in allergic rhinitis, 66, M-IGHV	V5-10/D5-12/JH4	C AA-TDSFDY WGQG	8		AAY18498
OM13B	V3-7/D5-24/JH4	C AAGKDTFDY WGQG	9	67%	AEZ35950
Anti-pneumococcal polysaccharide vaccine (PPS4), D5-2-VH-1, U-IGHV	V3-30/D6-19/JH4	C ARGRDYFDY WGQG	9		ABI74270
OM13B	V3-7/D5-24/JH4	C AA-GKDT-FDY WGQG	9	89%	AEZ35950
B cell from synovial tissue of RA patient, RA129-M1-44.fa, M-IGHV	V1-69/D1-26/JH4	C AASGGDTYFDY WGQG	11		AAR32567
OM13B	V3-7/D5-24/JH4	C A--AGKDTFDY WGQG	9	78%	AEZ35950
Anti-Influenza HA Ab, 315-53-06_1B01H, M-IGHV	V1-2/D6-19/JH4	C AIGAGKKDFDY WGQG	11		QGT39791
OM13B	V3-7/D5-24/JH4	C AAGKD-TFDY WGQG	9	78%	AEZ35950
B cell / plasmacell from synovial tissue, P1_Agg_2.1.1, U-IGHV	V3-48/D6-19/JH4	C ATGWDVTFDY WGQG	10		ADX64803
OM13B	V3-7/D5-24/JH4	C AAGKDT--FDY WGQG	9	78%	AEZ35950
B cell from synovial tissue of RA patient, RA702-A1-4.fa, M-IGHV	V1-2/D5-24/JH4	C ARGGDTIDFDY WGQG	11		AAS85813
OM13B	V3-7/D5-24/JH4	C AAGKDTFDY WGQG	9	67%	AEZ35950
Anti-SARS-CoV2 spike protein, mAb-154_HC, M-IGHV	V1-2/D1-14/JH4	C ASGPNYFDY WGQG	9		QKK35790
OM15	V3-74/D2-21/JH4	C ARGHGASE-SRTDF WGQG	13	62%	AEZ35951
PB B cell, CAP248, M-IGHV	V4-34/D6-13/JH4	C ARGHGAAAGTSIDF WGQG	14		QEP22511
OM15	V3-74/D2-21/JH4	C ARGHGASESR--TDF WGQG	13	77%	AEZ35951
B cell from synovial tissue of RA patient, RA130, M-IGHV	V1-69/D6-6/JH4	C ARGQGSSSSRFPFDY WGQG	15		AAR02565
OM15	V3-74/D2-21/JH4	C ARGHGASESRTDF WGQG	13	62%	AEZ35951
B cell IgE+ from non-allergic fungal sinusitis, NAFES7-3, M-IGHV	V1-69/D5-18/JH4	C ARG-GYSNGRLDF WGQG	12		ADX89685
OM15	V3-74/D2-21/JH4	C ARGHGASESRTDF WGQG	13	69%	AEZ35951
B cell IgE+ from nasal mucosa in allergic rhinitis, CE, M-IGHV	V3-7/D1-26/JH4	C ARGRG-SD-RFDF WGQG	11		AAT65129
OM15 (Sept. 2020)	V3-74/D2-21/JH4	C ARGH-GASESRTDF WGQG	13	62%	AEZ35951
CLL, N1600H, M-IGHV, CLL-NS	V4-34/D5-24/JH5	C ARGRDGAK--RMDF WGQG	12		AAZ08851
OM15	V3-74/D2-21/JH4	C AR--GHGASESRTDF WGQG	13	62%	AEZ35951
Anti- pneumococcal polysaccharide PPS4, D3-2-4-VH3-03, M-IGHV	V3-21/D6-13/JH4	C ARASGGGAAAGRFDF WGQG	15		ABI74349
OM15	V3-74/D2-21/JH4	C ARGHGASESRT-DF WGQG	13	62%	AEZ35951
B cell with RF activity, KES 643, U-IGHV	V4-4/D6-13/JH4	C ARGH--SSSWAFDY WGQG	12		AAA20138
OM15	V3-74/D2-21/JH4	C ARGHGASESRT-DF WGQG	13	69%	AEZ35951
DLBCL, 1281, M-IGHV	V4-34/D2-2/JH4	C ARG-GRS-SRPFDF WGQG	12		AEB71127
OM15	V3-74/D2-21/JH4	C ARGH-GASESRTDF WGQG	13	62%	AEZ35951
CLL, D99, M-IGHV, CLL-NS	V4-59/D2-15/JH4	C ARGFSGSSEP-ADY WGQG	13		ABM53232
OM15	V3-74/D2-21/JH4	C ARGHGASESRT-DF WGQG	13	62%	AEZ35951
B cell IgE+ from nasal mucosa in allergic rhinitis, RA, M-IGHV	V4-4/D6-19/JH4	C ARGKVA-DNRANDF WGQG	13		AAT65160
OM15	V3-74/D2-21/JH4	C ARGHG--ASESRT-DF WGQG	13	62%	AEZ35951
Gastric MALT-L, ML24, only VH-CDR3	only VH-CDR3	C ARGDGQIVTGTRTIDY WGQG	16		AAC08407
OM16	V4-34/D1-26/JH6	C ARGGGKLGVDV WGRG	11	73%	AEZ35952
Anti-Influenza HA Ab, 20A-623-30_1C09H, M-IGHV	V1-2/D2-15/JH6	C ARDGGSLGLDV WGQG	11		QGT39423
OM16	V4-34/D1-26/JH6	C ARGGGKL--GVDV WGRG	11	73%	AEZ35952
PB B cell, M-IGHV	V4-59/D5-18/JH6	C ARGNGHLYHGMDV WGRG	13		CEF91342
OM16	V4-34/D1-26/JH6	C ARGGGK-LGVDV WGRG	11	73%	AEZ35952
Anti-GFP Ab, Flu-08-VH, M-IGHV	V1-18/D2-15/JH6	C ARGGGRSYGMDV WGQG	12		CAQ55819
OM16	V4-34/D1-26/JH6	C ARGGGKLGVDV WGRG	11	64%	AEZ35952
Anti-Rota virus Ab, RVI-61,M-IGHV	V4-4/D5-24/JH6	C ARDGEKYGMDV WGQG	11		AAW67399
OM16	V4-34/D1-26/JH6	C ARGGGKLGVDV WGRG	11	64%	AEZ35952
Anti-capsular polysaccharide of Neisseria meningitidis Ab, sc11, M-IGHV	V1-8/D3-10/JH6	C ARGSG--GMDV WGQG	9		AAD30416
OM16	V4-34/D1-26/JH6	C ARGG--GKLGVDV WGRG	11	73%	AEZ35952
Anti-Influenza HA Ab, 315-53-06_1H01H, M-IGHV	V1-18/D3-10/JH6	C ARDGWLGALGMDV WGQG	13		QGT39828
OM16	V4-34/D1-26/JH6	C ARGGG---KLGVDV WGRG	11	73%	AEZ35952
Anti-Influenza HA Ab, F021-215H, U-IGHV	V1-2/D3-16/JH6	C ARGGSYRVKYGMDV WGQG	14		BAH04594
OM16	V4-34/D1-26/JH6	C ARGGGKLGVDV WGRG	11	64%	AEZ35952
Anti-Influenza HA Ab, 20A-518-30_1B09H, M-IGHV	V1-18/D2-21/JH6	C ARDGGDRGMDV WGQG	11		QGT38697
OM16	V4-34/D1-26/JH6	C ARGGGKLGVDV WGRG	11	64%	AEZ35952
Anti- pneumococcal polysaccharide PPS4/14, Y3, M-IGHV	V3-7/D4-23/JH6	C ARVGG--GMDV WGQG	9		AAY57178
OM17 consensus VH-CDR3 from suppl.table S2 (van Maldegem, Leukemia, 2012(26)1647)	V3-23/JH4	C AK-IGWVGGPPTDFAY WGQG	15	60%
PB B cell, CAP248, M-IGHV	V3-9/D6-19/JH4	C AKDIGRVSGQG-DFDY WGQG	15		QEP22395
OM18	V3-30/D3-10/JH4	C ARLLQPITLIRAPFDC WGQG	16	63%	AEZ35953
Plasmablast, Ab response in Kawasaki Disease, clone KD71A6, U-IGHV	V1-2/D3-10/JH5	C ARA-QRITMIRNWFDP WGQG	15		QFR44677
OM19	V3-33/D1-1/JH4	C ARDLQNDAFDY WGRG	11	73%	AEZ35954
PB B cell IgG, P08G117, M-IGHV	V3-33/D6-6/JH4	C ARDEQNTSFDY WGQG	11		ADM44280
OM20 = M15	V1-18/D4-23/JH4	C AR-ATLDLDGYM-DF WGQG	13	77%	AEZ35955
Plasmablast, Ab response in Kawasaki Disease, clone KD91E1, U-IGHV	V5-51/D5-24	C ARHPTANRDGYMIDY WGQG	15		QFR45151
OM20 = M15	V1-18/D4-23/JH4	C ARA--TLDLDGYMDF WGQG	13	62%	AEZ35955
B cell from synovial tissue, P3_Agg_5.2.6, M-IGHV	V3-33/D2-2/JH4	C ARDRWPLNLQGTMDY WGQG	15		ADX65450
OM20 = M15	V1-18/D4-23/JH4	C ARATLD-LDGYMDF WGQG	13	77%	AEZ35955
Clonal B cells from HCV-infected patient with typeII MC, LDU 125, D2, M-IGHV	V3-72/D3-9/JH4	C ARA--DILTGYSDY WGQG	12		ACX46940
OM20 = M15	V1-18/D4-23/JH4	C ARATLDLDGYMDF WGQG	13	62%	AEZ35955
PB B cell CD20+ IgG+, IM1 8y66, M-IGHV	V3-7/D2-15/JH4	C ARD--NVDGYFDY WGQG	11		ABK81581
OM20 = M15	V1-18/D4-23/JH4	C ARATLDLDGYMDF WGQG	13	69%	AEZ35955
CLL, CLL008, U-IGHV, CLL-NS	V1-18/D3-22/JH4	C ARA--DSSGYIDY WGQG	11		CAC88722
OM20 = M15	V1-18/D4-23/JH4	C ARATLDLDGYMDF WGQG	13	69%	AEZ35955
Anti-RSV Ab, ADI-21087_VH, M-IGHV	V3-48/D2-21/JH3	C ARARL-LDGF-DI WGQG	11		AXA12508
OM20 = M15	V1-18/D4-23/JH4	C ARATLDLDGYMDF WGQG	13	54%	AEZ35955
Anti-HIV gp120-V3 Ab, 908-D, M-IGHV	V5-51/D1-14/JH4	C ARQSPD--GYLDY WGQG	11		ACJ37265
OM20 = M15	V1-18/D4-23/JH4	C ARATLDLDG-YMDF WGQG	13	69%	AEZ35955
Anti-RSV Ab, ADI-20994_VH, M-IGHV	V1-18/D3-10/JH4	C ARESLGMGGFYFDY WGQG	15		AXA12477
OM20 = M15	V1-18/D4-23/JH4	C AR-ATL-DLDGYMDF WGQG	13	85%	AEZ35955
Anti-HIV gp41 Ab, TrH007140, U-IGHV	V1-69/D3-22/JH4	C ARVAPLYDSSGYLDY WGQG	15		AKU38585
OM21	V3-23/D6-19/JH4	C AKDRDSSGWRAIFDY WGPG	15	73%	AEZ35956
PB B cell, U-IGHV	V1-3/D3-22/JH4	C ARDRDSSG--TIFDY WGQG	13		CEF92989
OM21	V3-23/D6-19/JH4	C AKDRDSSGWR-AIFDY WGPG	15	73%	AEZ35956
Anti-RSV Ab, ADI-24813_VH, U-IGHV	V3-9/D6-13/JH4	C AKDGDSSSWRDSNFDY WGQG	16		AXA12189
OM21	V3-23/D6-19/JH4	C AKDRDSSGWRAIFDY WGPG	15	73%	AEZ35956
CLL, DE-02-1696-H1, M-IGHV, #V3|J4|14|30, total 2/29,856 = 0.01%	V3-23/D6-19/JH4	C AKDLGSSGWYY-FDY WGQG	14
#V3|J4|14|30, total 2/29,856 = 0.01%, from NL: no cases
OM23, no homology	V4-59/D3-9/JH4	C ARQRGGGGYDIFTGSSHFFVH WGQG	21		AEZ35957
OM24	V4-34/D2-15/JH3	C ASPGYCSGGSCYPNGFDI WGQG	18	78%	AEZ35958
Tonsil CD5+ B cell, clone T2.3.19, M-IGHV	V3-23/D2-15/JH3	C AKDGYCSGGSCYHDAFDI WGQG	18		CAE45411
OM24	V4-34/D2-15/JH3	C ASPGYCSGGSCYPNGFDI WGQG	18	78%	AEZ35958
Term cord blood B cell, CB#4/#186/5C, U-IGHV	V4-61/D2-15/JH3	C ASR-YCSGGSCY-DAFDI WGQG	16		AAT01973
OM24	V4-34/D2-15/JH3	C ASPGYCSGGSCYPNGFDI WGQG	18	61%	AEZ35958
Anti-RSV Ab, Neonatal B cell, RSV143H, U-IGHV	V4-4/D2-2/JH3	C AREGYCSSTSCYSNAFDI WGQG	18		ACR16164
OM24	V4-34/D2-15/JH3	C ASPGYCSGGSCYPNGFDI WGQG	18	72%	AEZ35958
Plasmablast, Ab response in Kawasaki Disease, clone KD71F4, M-IGHV	V1-69/D2-15/JH3	C ASP-YCSGGSCSEGAFDI WGQG	17		QFR44710
OM24	V4-34/D2-15/JH3	C A-SP-GYCSGGSCYPNGFDI WGQG	18	78%	AEZ35958
Tonsil B cell, clone 1-B76, U-IGHV	V4-61/D2-15/JH3	C ARAPRGYCSGGSCY-LAFDI WGQG	19		CAB44098
OM29A	V4-34/D3-10/JH5	C ARGPTMVRGDESFDP WGQG	15	67%	AEZ35959
Anti-Ebola Ab, 4T0284, M-IGHV	V1-18/D3-10/JH5	C ARGITMVRGLDWFDP WGQG	15		QFQ61624
OM29A	V4-34/D3-10/JH5	C ARGPTMVRGDESFDP WGQG	15	67%	AEZ35959
B cell from Wegener's granuloma, J3_17, M-IGHV	V3-48/D3-10/JH4	C ARDPAMVRGD-NFDY WGQG	14		CAD82946
OM29A	V4-34/D3-10/JH5	C ARGPTMVRGDESFDP WGQG	15	67%	AEZ35959
Anti-RSV Ab, ADI-21087_VH, U-IGHV	V1-69/D3-10/JH5	C ARGGSMVRG-LGFDP WGQG	14		AXA12193
OM29A	V4-34/D3-10/JH5	C ARGP-TMVRGDESFDP WGQG	15	60%	AEZ35959
Naive B cell from child BM, 11949_30_childBM_naive-B, U-IGHV	V4-34/D3-10/JH5	C ARGLITMVRGSKGIDP WGQG	16		AJW68729
OM29A	V4-34/D3-10/JH5	C ARGPTMVRGDESFDP WGQG	15	67%	AEZ35959
Anti-Influenza HA Ab, 315-06-05M_1A01H, M-IGHV	V1-2/D3-10/JH5	C ARAP--VRGN-WFDP WGQG	12		QGT38306
OM29A	V4-34/D3-10/JH5	C ARGPTMVRGDESFDP WGQG	15	67%	AEZ35959
Anti-Ebola Ab, 4T0262, M-IGHV	V1-46/D3-10/JH5	C ARGITMIR-DGWFDH WGQG	14		QFQ61622
OM29A	V4-34/D3-10/JH5	C ARGP--TMVRGDESFDP WGQG	15	67%	AEZ35959
Anti-Influenza HA Ab, 315-54-06_4D07H, M-IGHV	V4-4/D3-10/JH5	C ARDDEDTMVRGVNWFDP WGQG	17		QGT40170
OM30	V4-61/D2-8/JH3	C AREVFDAFDI WGQG	10	80%	AEZ35960
PB B cell, CAP248, U-IGHV	V3-30.3/D1-1/JH3	C AREAWDAFDI WGQG	10		QEP22078
OM30	V4-61/D2-8/JH3	C AREVFD--AFDI WGQG	10	90%	AEZ35960
B cell from parotid salivary gland of SS patient, PDpSS37, M-IGHV	V1-69/D3-9/JH3	C AREIFQPGAFDI WGQG	10		QLB38784
OM30	V4-61/D2-8/JH3	C ARE---VFDAFDI WGQG	10	90%	AEZ35960
Anti-Puumala Virus (Hanta) Ab, puL77, M-IGHV	V3-11/D3-22/JH3	C AREKEGMYDAFDI WGQG	13		AAB84151
OM31	V4-30.4/D4-23/JH4	C ARELRG-SSVEY WGQG	11	64%	AEZ35961
Peripheral blood B cell, U-IGHV	V6-1/D5-12/JH4	C ARELRGVATLAY WGQG	12		CEF91082
OM31	V4-30.4/D4-23/JH4	C ARELRGS-SVEY WGQG	11	91%	AEZ35961
Plasmablast, Ab response in Kawasaki Disease, clone KD12B3, M-IGHV	V3-30/D1-26/JH4	C ARDLSGSYSVDY WGQG	12		QFR44321
OM31	V4-30.4/D4-23/JH4	C ARELRGSSVEY WGQG	11	73%	AEZ35961
IgM+ splenic B cell, PAU, M-IGHV	V6-1/D3-3/JH4	C ARDLXGLVVEY WGQG	11		AAA59114
OM31	V4-30.4/D4-23/JH4	C ARELRGSSVEY WGQG	11	73%	AEZ35961
Peripheral blood B-cell, IgA+, preterm neonate, clone IgA-KH-57-12, M-IGHV	V6-1/D7-27/JH4	C ARELAGDEVDY WGQG	11		AEZ51958
OM31	V4-30.4/D4-23/JH4	C ARELRGSSVEY WGQG	11	64%	AEZ35961
Peripheral blood B cell, U-IGHV	V1-18/D6-25/JH4	C ARELRAAT-DY WGQG	10		CEF91179
OM31	V4-30.4/D4-23/JH4	C AREL-RGSSVEY WGQG	11	82%	AEZ35961
Peripheral blood B cell, IgG1, clone P11G112, M-IGHV	V3-11/D3-22/JH4	C ARDASRDSSVDY WGQG	12		ADM44399
OM31	V4-30.4/D4-23/JH4	C ARELRGSSVEY WGQG	11	63%	AEZ35961
B cell from synovial tissue, P3_Inf_4.7.5, M-IGHV	V3-53/D2-21/JH4	C AREFPDSSLDY WGQG	11		ADX65677
OM31	V4-30.4/D4-23/JH4	C ARELRGSS-VEY WGQG	11	82%	AEZ35961
Anti-YFV Ab, 17D vaccine, ADI-49183, M-IGHV	V3-11/D2-2/JH4	C AREL--SSRIDY WGQG	10		QIV65486
OM31	V4-30.4/D4-23/JH4	C ARELRGSSVEY WGQG	11	73%	AEZ35961
Ant-HPA-5b alloantigen Ab, LP5b52H, M-IGHV	V4-34/D2-8/JH4	C AREMR-SRADY WGQG	10		AAP31879
OM31	V4-30.4/D4-23/JH4	C ARELRG--SSVEY WGQG	11	73%	AEZ35961
Anti-Phospholipid/Cardiolipin Ab, RIZ GVH1,	V1-69/D3-10/JH4	C AREARGPVNPIDY WGQG	13		AAL67507
OM31	V4-30.4/D4-23/JH4	C ARE-LRGS-SVEY WGQG	11	82%	AEZ35961
CLL, CLL125, M-IGHV, CLL-NS	V4-34/D1-26/JH4	C AREGLSGSYFVDY WGQG	13		AAC09131
OM31	V4-30.4/D4-23/JH4	C ARE-LRGSSVEY WGQG	11	82%	AEZ35961
FL, F15, M-IGHV	V3-48/D6-13/JH4	C ARDSL-GSSLDY WGQG	11		AAL13265
OM31	V4-30.4/D4-23/JH4	C ARELRGSSVEY WGQG	11	64%	AEZ35961
Anti-pneumococcal polysaccharide PPS4, D2-7-VH3-91,	V3-66/D3-22/JH4	C AREMKEASSDY WGQG	11		ABI74384
OM31	V4-30.4/D4-23/JH4	C ARELRGSSVEY WGQG	11	64%	AEZ35961
Anti-Influenza Virus HA, 315-06-04_1E03H, M-IGHV	V6-1/D6-6/JH4	C AREEFSSSLEY WGQG	11		QGT38222
OM31	V4-30.4/D4-23/JH4	C ARELRGSSVEY WGQG	11	73%	AEZ35961
Peripheral blood B cell, anti-HPA-5b alloantigen, clone LP5b52H, M-IGHV	V4-34/D2-8/JH4	C AREMR-SRADY WGQG	10		AAP31879
OM38	V3-23/D6-19/JH5	C AKGGSGWPTPSF-F WGQG	13	77%
Peripheral blood B cell, U-IGHV	V4-59/D6-19/JH4	C ARGGSGWP-P-FDY WGQG	12		CEF93427
OM38	V3-23/D6-19/JH5	C AKGGSGWPTPS-FF WGQG	13	69%
Anti-Ebola Ab, 4m0357, M-IGHV	V3-7/D5-12/JH4	C ARGGSG-IVPAIFF WGQG	13		QFQ61607
OM40	V4-34/D6-6/JH5	C ARGPGYDNSSPA WGQG	12	58%
IgA PB B cell, IIa0020144b, M-IGHV	V3-30/D6-25/JH4	C AKGPGY-NSAAY WGQG	11		AGP01772
OM40	V4-34/D6-6/JH5	C ARGPGYDNSSPA WGQG	12	67%
Anti-SARS-CoV2, neutralizing Ab, CQTS110H, M-IGHV	V3-53/D6-13/JH5	C ARGP-YPSSSWA WGQG	11		QRW38940
OM40	V4-34/D6-6/JH5	C ARGPGYDNSSPA- WGQG	12	67%
PB B cell, CAP314, M-IGHV	V4-59/D5-24/JH4	C ARQGGY-NSPPAY WGQG	12		QEP16866
OM40	V4-34/D6-6/JH5	C ARGPGYDNSS---PA WGQG	12	67%
Anti-HIV, CD4-bindiing-site, N17, M-IGHV	V1-2/D3-3/JH6	C ARDRSYDDSSWALDA WGQG	15		AOW41561
OM40	V4-34/D6-6/JH5	C ARGPGYDNSSP-A WGQG	12	67%
HCV-specific B cell expansion, C7_31_CI-5_FU_P6S3_6, M-IGHV	V3-20/D3-10/JH4	C ARG-GFGSGSPSA WGQG	12		QRG33733
OM46	V3-30/D1-20/JH5	C ATGPLEIITGTTLNY WGQG	15	67%
PB B cell, CT02, M-IGHV	V3-15/D1-26/JH4	C TTG-LVIVGGTGLDY WGQG	14		QEP19007
OM53	V3-66/D2-21/JH4	C AREKTRRTCSGDCSSDDH WGQG	18	56%
IgA from Salivary gland, IIa0020135s, M-IGHV	V3-11/D2-21/JH4	C ARE--SPNCGGDCYSEDY WGQG	16		AGP00996
OM53	V3-66/D2-21/JH4	C AREKTRRTCSGDCSSD--DH WGQG	18	61%
PB B cell, CAP314, M-IGHV	V3-7/D2-21/JH4	C ARG-TRRGCGGDCYEDPSDY WGQG	19		QEP16504
OM56	V1-69/D2-21/JH3	C ARHISLHFN---GGPFDI WGLG	15	60%
PB B cell, CAP248, M-IGHV	V4-39/D3-22/JH3	C ARHLPLYYHDSSGNAFDI WGQG	12		QEP24772
OM56	V1-69/D2-21/JH3	C ARHISLHFNG--GPFDI WGLG	15	67%
Plasmablast, Ab response in Kawasaki Disease, clone KD81G1, M-IGHV	V4-39/D2-2/JH3	C ARHISRHAHGEHDAFDV WGQG	17		QFR44907
OM56	V1-69/D2-21/JH3	C ARHISLHFNGGPFDI WGLG	15	60%
B cell from RA synovium, RA702-G6-29.fa, M-IGHV	V6-1/D2-15/JH3	C ARGAS-HSKGDPFDI WGQG	14		AAS86038
OM66	V4-4/D4-23/JH6	C AGTYSDYGSYFAYY-MDV WGQG	17	71%
Anti-SARS-CoV2, COV047_P5_IgM_40-P1348, M-IGHV	V3-30/D5-12/JH6	C AKTYSGYGYY--YYGMDV WGQG	16		QRN76862
OM66	V4-4/D4-23/JH6	C A-GTYSDYGSYFAYYMDV WGQG	17	76%
B cells, IP89, M-IGHV	V3-11/D5-12/JH6	C AKGSYSGYGLYY-YYMDV WGKG	17		ADW08174
OM66	V4-4/D4-23/JH6	C AGTYSDYGSYFAYYMDV WGQG	17	71%
Anti-Influenza HA, 315-02-08_1D11H, M-IGHV	V3-48/D4-11/JH6	C AVRYSNYGFY-SYYMDV WGKG	16		QGT37637
OM66	V4-4/D4-23/JH6	C A-GTYSDYGSYFAYYMDV WGQG	17	76%
Anti-RSV, ADI-25480, U-IGHV	V3-21/D5-18/JH6	C ARGGYS-YGAYYYYYMDV WGKG	17		AXA12237
OM67, No Homology	V3-30/D2-8/JH6	C AKEGYSSGPYFPGPKFSYHFYMDV WGKG	24
OM68	V4-34/D6-13/JH6	C ARLPSAAGEEDDYYFYYGMDV WGQG	21	76%
Anti-SARS-CoV2, COV047_P5_IgM_35-P1348, U-IGHV	V1-18/D4-17/JH6	C ARVPASYGD-DDYYYYYGMDV WGQG	21		QRN76880
OM68	V4-34/D6-13/JH6	C ARLPSAAGEEDDYYFYYGMDV WGQG	21	71%
Naive B cell from synovial tissue, P5_nB82_HC, U-IGHV	V1-69/D2-2/JH6	C ARQPAAT--EENYY-YYGMDV WGQG	18		ADX65984
OM68	V4-34/D6-13/JH6	C ARLPSAAGEEDDYYFYYGMDV WGQG	21	71%
PB B cell, U-IGHV	V5-10/D2-8/JH6	C ARLRTG-GSEPNYYYYYGMDV WGQG	20		CEF90627
OM68	V4-34/D6-13/JH6	C ARLP--SAAGEEDDYYFYYGMDV WGQG	21	76%
CLL, CLL-E41, U-IGHV	V1-69/D2-15/JH6	C ARVQGGSAAAYEN-YYYYYGMDV WGQG	20		ABM53244
OM71	V3-11/D3-16/JH4	C ARALG--GRIAPFDF WGQG	13	85%
Anti-RSV, 317.4C.L096.01_W2, M-IGHV	V3-9/D1-1/JH4	C ARDLGLEGRIDPFDY WGQG	15		QWO15654
OM71	V3-11/D3-16/JH4	C ARALGG---RIAPFDF WGQG	13	85%
PB B cell, HC1-26, U-IGHV	V1-2/D1-26/JH4	C AREMGGYTARTAPFDY WGQG	16		ABF83318
OM71	V3-11/D3-16/JH4	C ARALGGR-IAPFDF WGQG	13	77%
Anti-SARS-CoV2, ADI-61244_HC, M-IGHV	V3-30.3/D1-26/JH4	C ARAYGGNYLAPFDY WGQG	14		QSI98112
OM71	V3-11/D3-16/JH4	C ARALGGRIAPFDF WGQG	13	69%
B cell from skin Pemphigus Vulgaris, ISD102 P5D4, M-IGHV	V3-66/D3-16/JH4	C ARAL--RELPFDY WGQG	11		QDO16585
OM71	V3-11/D3-16/JH4	C ARALGGRIA-PFDF WGQG	13	69%
DLBCL, 1281, M-IGHV	V4-34/D2-2/JH4	C AR--GGRSSRPFDF WGQG	12		AEB71127
OM71	V3-11/D3-16/JH4	C ARA-LGGRIAPFDF WGQG	13	69%
B cell/Plasma cell from synovial tissue, P3_Ass_3.3.1, M-IGHV	V4-59/D2-21/JH4	C ARGNLGGSYTPFDY WGQG	14		ADX65525
OAMZL1 / 2491	V3-74/D1-26/JH4	C ARV-GVGAYDY WGQG	10	90%	AFC97603
PB B cell, U-IGHV	V1-2/D1-26/JH4	C ARQKGVGAYDY WGQG	11		CEF92232
OAMZL1 / 2491	V3-74/D1-26/JH4	C ARV---GVGAYDY WGQG	10	90%	AFC97603
Anti-EGFR Ab	Protein only	C ARVSIFGVGTFDY WGQG	13		3B2U_C
OAMZL1 / 2491	V3-74/D1-26/JH4	C ARVGVGAYDY WGQG	10	80%	AFC97603
Protein epitope targeted by Ab response in Kawasaki Disease, clone KD22G9, M-IGHV	V4-4/D1-26/JH4	C ARVGVRAHDY WGQG	10		QFR44867
OAMZL1 / 2491	V3-74/D1-26/JH4	C ARVGVGAYDY WGQG	10	80%	AFC97603
Plasma cell from synovial tissue, P5_PC01, M-IGHV	V4-59/D3-16/JH4	C ARVGEGALDY WGQG	10		ADX65753
OAMZL1 / 2491	V3-74/D1-26/JH4	C ARVGVGAY--DY WGQG	10	70%	AFC97603
Mantle cell lymphoma, M-IGHV	V4-31/D3-10/JH3	C ARVGSGSYCFDY WGQG	12		AAQ74129
OAMZL1 / 2491	V3-74/D1-26/JH4	C ARVGVGAYDY WGQG	10	80%	AFC97603
B cell from synovial tissue, P3_Inf_6.3.5, M-IGHV	V4-59/D3-16/JH4	C ARVGEGALDY WGQG	10		ADX65699
OAMZL1 / 2491	V3-74/D1-26/JH4	C AR--VGVGAY-DY WGQG	10	90%	AFC97603
Anti-HIV1 Ab, CLK53, U-IGHV	V1-2/D1-26/JH4	C AREGLGVGAYFDY WGQG	13		AXA20170
OAMZL1 / 2491	V3-74/D1-26/JH4	C ARVGVGAYDY WGQG	10	80%	AFC97603
Anti-RSV, ADI-21037, M-IGHV	V3-30/D1-26/JH4	C ARRSVGAFDY WGQG	10		AXA12412
OAMZL1 / 2491	V3-74/D1-26/JH4	C ARVGVGAYDY WGQG	10	70%	AFC97603
Anti-YFV 17D vaccine, ADI-49040, M-IGHV	V3-72/D4-17/JH4	C ARVRDGEYDY WGQG	10		QIV65536
OAMZL2 / 3050	V1-3/D6-6/JH5	C ARD--RGSSSANWFDP WGQG	14	86%	AFC97604
PB B cell CD19+, 3c1g4, U-IGHV	V3-11/D6-13/JH5	C ARDHRRGSSS-NWFDP WGQG	15		AAC51008
OAMZL2 / 3050	V1-3/D6-6/JH5	C ARDRGSS-S--ANWFDP WGQG	14	86%	AFC97604
Anti-Rota Virus Ab, CRV-CD5-4, M-IGHV	V3-30/D2-21/JH5	C ARDRGGSYSLFSNWFDP WGQG	17		AAY23294
OAMZL2 / 3050	V1-3/D6-6/JH5	C ARDR--GSSSANWFDP WGQG	14	79%	AFC97604
Anti-RSV Ab, ADI-18923, U-IGHV	V3-21/D6-6/JH5	C ARDWPNSSSSPNWFDP WGQG	16		APZ85004
OAMZL2 / 3050	V1-3/D6-6/JH5	C ARDRGSSS--ANWFDP WGQG	14	86%	AFC97604
Anti-Influenza Ab, 315-54-06_1E05, M-IGHV	V3-20/D6-13/JH5	C ARDR-SSSWYNNWFDP WGQG	15		QGT40291
OAMZL3 / 3145	V3-11/D6-19/JH4	C ARQGSEYSSGWYMATDY WGQG	17	71%	AFC97605
PB B cell, U-IGHV	V4-39/D6-19/JH4	C ARHGGKYSSGWY-GGDY WGQG	16		CEF92650
OAMZL3 / 3145	V3-11/D6-19/JH4	C ARQGSEYSSGWYMATDY WGQG	17	71%	AFC97605
Anti-Influenza Ab, 315-06-08_1G12H, M-IGHV	V1-2/D6-13/JH4	C AR-VSEYSSSWYLSFDY WGQG	16		QGT38396
OAMZL3 / 3145	V3-11/D6-19/JH4	C ARQGSEYSSGWYMATDY WGQG	17	65%	AFC97605
Anti-Rota Virus Ab, from adult PB B cell, HVI1-24, U-IGHV	V1-69/D6-19/JH4	C ARD-SAYSSGWYPLFDY WGQG	16		ABM67169
OAMZL4 / 3198	V4-34/D6-19/JH4	C ARVNQG---LLDS WGHG	10	80%	AFC97606
PB B cell, IgG1, P05, clone P05G113, M-IGHV	V1-18/D1-26/JH4	C ARVNSGRYHLLDY WGQG	13		ADM44217
OAMZL4 / 3198	V4-34/D6-19/JH4	C ARVNQGLLDS WGHG	10	70%	AFC97606
Plasma cell from synovium from patient with chronic Lyme arthritis, 1-2G4.6, clone ASYN08, M-IGHV	V4-61/D3-16/JH4	C ARVMAGLFDS WGQG	10		AAT96409
OAMZL4 / 3198	V4-34/D6-19/JH4	C ARVNQGLLDS WGHG	10	70%	AFC97606
B cell / Plasma cell from synovium, P5_PC01, M-IGHV	V4-59/D3-16/JH4	C ARVGEGALDY WGQG	10		ADX65753
OAMZL4 / 3198	V4-34/D6-19/JH4	C ARVNQGLLDS WGHG	10	60%	AFC97606
Anti-Zika Virus Ab, ZKA44, M-IGHV	V3-53/D3-9/JH5	C ARVSLGGLDP WGQG	10		ANT83436
OAMZL4 / 3198	V4-34/D6-19/JH4	C ARV--NQGLLDS WGHG	10	70%	AFC97606
Gastric MALT lymphoma, Case2, clone 13, M-IGHV	V4-34/D3-22/JH5	C ARVEVNEGWFDP WGQG	12		AAC50850
OAMZL5 / 3687	V3-11/D6-13/JH4	C ARDAFAA--GGTTHYYMDV WGKG	17	71%	AFC97607
Anti-Rota Virus Ab, HVK3-43, M-IGHV	V1-2/D6-6/JH6	C ARDRLAARPGVYSHYYMDV WGKG	19		ABM67267
OAMZL5 / 3687	V3-11/D6-13/JH4	C ARDAFAAGGTTHYY---MDV WGKG	17	71%	AFC97607
PB B cell, CAP248, M-IGHV	V3-66/D3-22/JH6	C ARGAYDSGGYPHYYYYYMDV WGKG	20		QEP25083
OAMZL6 / 4277	V4-34/D5-24/JH4	C VRDHGDGYNYGMDY WGRG	14	71%	AFC97608
Anti-RSV Ab, ADI-22765, U-IGHV	V3-21/D5-24/JH4	C ARDRGDGYNY--DY WGQG	12		AXA12137
OAMZL6 / 4277	V4-34/D5-24/JH4	C VRDHGDGYNYGMDY WGRG	14	79%	AFC97608
Anti-Rota Virus Ab, HVK3-24, M-IGHV	V1-46/D5-24/JH4	C ARHQGDGYNYG-DY WGQG	13		ABM67257
OAMZL6 / 4277	V4-34/D5-24/JH4	C VRDHGDGYNYGMDY WGRG	14	64%	AFC97608
PB naive B cell, U-IGHV	V3-48/D3-9/JH6	C ARDRVAGYNYGMDV WGQG	14		AJW68669
OAMZL6 / 4277	V4-34/D5-24/JH4	C VRDHGDGYNYGMDY WGRG	14	71%	AFC97608
Anti-YFV Ab, 17D vaccine, ADI-42193, M-IGHV	V3-72/D4-17/JH4	C AREHGD---YGLDY WGQG	11		QIV65557
OAMZL6 / 4277	V4-34/D5-24/JH4	C VRDHGDGYNYGMDY WGRG	14	64%	AFC97608
B cell / Plasma cell from Morbus Wegener granulamatosis, Scy175, M-IGHV	V6-1/D2-2/JH6	C ARDPG--YNYGMDV WGQG	12		CAJ19545
OAMZL7 / 4438, no homology	V4-34/D2-15/JH6	C ARGLRAEGYFDWSLSQGYYGMDV WGQG			AFC97609
OAMZL8 / 4672, no homology	V4-59/D3-10/JH6	C ARFMVQGVFNSPYLNYYYYYYMDV WGKG			AFC97610
OAMZL9 / 4694	V3-23/D3-3/JH5	C A-NW--SSPYPTWFDP WGQG	13	69%	AFC97611
Anti-RSV Ab, ADI-18923, U-IGHV	V3-21/D6-6/JH5	C ARDWPNSSSSPNWFDP WGQG	16		APZ85004
OAMZL9 / 4694	V3-23/D3-3/JH5	C A-NWS-SPYPTWFDP WGQG	13	77%	AFC97611
PB B cell, U-IGHV	V4-38/D4-17/JH5	C ARDWTVTPY-NWFDP WGQG	14		CEF94519
OAMZL10 / 4726, no homology	V4-34/D2-2/JH6	C ARATLV-PASIVYRTHYYSGIDV WGQG	22	59%	AFC97612
CLL, P2033H, U-IGHV	V1-2/D2-2/JH6	C ARSSLVVPAAIGY---YYYGMDV WGQG			AAZ08823
OAMZL11 / 4784	V4-4/D6-6/JH5	C ARAGGYSSSSGRTTF---DP WGQG	17	71%	AFC97613
PB B cell, M-IGHV	V3-7/D6-19/JH6	C ARAGGYSSGWGRNYFYGMDK WGQG	20		CEF95053
OAMZL11 / 4784	V4-4/D6-6/JH5	C ARAGGYSSSSGRTTFDP WGQG	17	65%	AFC97613
Anti-RSV Ab, ADI-24795, U-IGHV	V3-21/D6-6/JH4	C ARVG-YSSSSG--AFDY WGQG	14		AXA12183
OAMZL12 / 4942	V2-5/D6-19/JH3	C AHRQMYNSDWNGGVLDV WGQG	17	71%	AFC97614
CLL, D33, M-IGHV, CLL#148B	V2-5/D4-23/JH3	C AHRLAYNGNWDGGAFDI WGQG	17		ACN43618
OAMZL12 / 4942	V2-5/D6-19/JH3	C AHRQMYNSDWNGGVLDV WGQG	17	65%	AFC97614
CLL, DE-02-0294-H1, M-IGHV, CLL#148B	V2-5/D6-25/JH5	C AHRAHYNSDWNSGWFDP WGQG	17
OAMZL12 / 4942	V2-5/D6-19/JH3	C AHRQM-YNSDWNGGVLDV WGQG	17	71%	AFC97614
CLL, ID84, M-IGHV, CLL#148B	V2-5/D3-10/JH4	C AHREREYRSNWNGGYFDY WGQG	18		CAB37123
OAMZL12 / 4942	V2-5/D6-19/JH3	C AHRQM-YNSDWNGGVLDV WGQG	17
CLL, D33, M-IGHV, CLL#148B	V2-5/D4-23/JH3	C AHRLA-YNGNWDGGAFDI WGQG	17
CLL, ID84, M-IGHV, CLL#148B	V2-5/D3-10/JH4	C AHREREYRSNWNGGYFDY WGQG	18
#148B, total 152/29,856 = 0.51%, from NL: NL-01-0005-H1, NL-04-0089-H1, NL-01-0583-H1, NL-04-0173-H1, NL-01-0926-H1, NL-01-1260-H1, NL-01-0695-H1, NL-01-1206-H1, NL-04-0160-H1, NL-01-1149-H1, NL-04-0025-H1
OAMZL13 / 4968	V3-30/D1-20/JH6	C AKAR--SVWSPGHY-DMDV WGQG	16	69%	AFC97615
PB IgE B cell, allergic patient, 3335928, M-IGHV	V3-23/D6-19/JH6	C AKSRRSSGWSSGYYYGMDV WGQG	19		ACZ04811
OAMZL13 / 4968	V3-30/D1-20/JH6	C AKAR-SVWSPGHYDMDV WGQG	16	56%	AFC97615
Anti-RSV Ab, ADI-15572, M-IGHV	V1-46/D5-18/JH6	C ARARIQLWAPNYYGMDV WGQG	17		APZ84869
OAMZL13 / 4968	V3-30/D1-20/JH6	C AKARSVWSPGHYDMDV WGQG	16	56%	AFC97615
Anti-Influenza Ab, 315-21-06_1E06, M-IGHV	V3-74/D6-13/JH6	C ARDRSTW-P-YYGMDV WGQG	14		QGT39076
OAMZL13 / 4968	V3-30/D1-20/JH6	C AKARSVWSPGHY-DMDV WGQG	16	63%	AFC97615
CLL066, IgM, M-IGHV, CLL-NS	V3-48/D6-13/JH6	C ARARS--SSSWYNDMDV WGQG	15		AAC09111
OAMZL14 / 5334	V4-59/D6-13/JH5	C ASGGGGISAPGTGGWLDP WGQG	18	78%	AFC97616
HCV-related B cell lymphoma, NHL122, M-IGHV (in vitro monoreactive RF activity)	V4-59/D6-19/JH5	C ASGGGGIAVAGTGGWFDP WGQG	18		AHI97223
OAMZL14 / 5334	V4-59/D6-13/JH5	C ASGGGGISAPGTGGWLDP WGQG	18	78%	AFC97616
HCV-related B cell lymphoma, NHL108, M-IGHV (in vitro monoreactive RF activity)	V4-59/D6-19/JH5	C ASGGGGIAVAGTGGWFDP WGQG	18		AHI97211
OAMZL14 / 5334	V4-59/D6-13/JH5	C ASGGGGISAPGTGGWLDP WGQG	18	72%	AFC97616
DLBCL at the tongue base, 223, M-IGHV	V4-59/D6-19/JH5	C ASGGGGLAVAGTGGWFDP WGQG	18		CAA73051
OAMZL14 / 5334	V4-59/D6-13/JH5	C ASGGGGISAPGTGGWLDP WGQG	18	61%	AFC97616
HCV-related B cell lymphoma, NHL106, M-IGHV	V4-59/D6-19/JH5	C ASAGGGIGVTAPGGWFDP WGQG	18		AHI97207
OAMZL14 / 5334	V4-59/D6-13/JH5	C ASGGGGISAPGTG--GWLDP WGQG	18	67%	AFC97616
Plasma cell, IgA from duodenum, clone 46-77A, M-IGHV	V3-74/D3-16/JH5	C ARGGGGPLAQGVGVTGWFDP WGQG	20		AAQ05732
OAMZL15 / 5547	V1-69/D3-22/JH4	C ARGPDSSSHYYSY WGQG	13	77%	AFC97617
Clonal B cell in HCV infected patient with Mixed cryoglubulinemia, LDU125, clone D9, M-IGHV	V1-69/D3-22/JH4	C ARGPDSSAYYYFY WGQG	13		ACX46941
OAMZL15 / 5547	V1-69/D3-22/JH4	C ARGPDSSSHYYSY WGQG	13	77%	AFC97617
Nodal MZBCL from HCV infected patient, Pat.5, M-IGHV	V1-69/D3-22/JH4	C ARGPDSSAYYYFY WGQG	13		AAK31255
OAMZL15 / 5547	V1-69/D3-22/JH4	C ARGPDSSSHYYSY WGQG	13	77%	AFC97617
Splenic MZBCL, Case 1, M-IGHV	V1-69/D3-22/JH4	C ARGPDSSAYYYFY WGQG	13		AAM90241
OAMZL15 / 5547	V1-69/D3-22/JH4	C ARGPDSSSHYYSY WGQG	13	77%	AFC97617
Nodal MZBCL from HCV infected patient, Pat.4, M-IGHV	V1-69/D3-22/JH4	C ARGPDSSAYYYFY WGQG	13		AAK31254
OAMZL15 / 5547	V1-69/D3-22/JH4	C ARGPDSSSHYYSY WGQG	13	77%	AFC97617
Nodal MZBCL from HCV infected patient, Pat.1, M-IGHV	V1-69/D3-22/JH4	C ARGPDSSGYYYFY WGQG	13		AAK31251
OAMZL15 / 5547	V1-69/D3-22/JH4	C ARGPDSSSHYYSY WGQG	13	77%	AFC97617
Clonal B cell in HCV infected patient with Mixed cryoglubulinemia, LDU125, clone B1, M-IGHV	V1-69/D3-22/JH4	C ARGPDSSGYYYFY WGQG	13		ACX46917
OAMZL15 / 5547	V1-69/D3-22/JH4	C ARGPDSSSHYYSY WGQG	13	77%	AFC97617
MALT lymphoma from HCV infected patient with type II cryoglobulinemia, M-IGHV	V1-69/D3-22/JH4	C ARGTDSSNYYYFY WGQG	13		AAG33831
OAMZL15 / 5547	V1-69/D3-22/JH4	C ARGP-DSSSHYYSY WGQG	13	69%	AFC97617
Clonal salivary gland infiltrate of SS patient, JA-1, M-IGHV	V1-69/D3-22/JH4	C ARGPGDNSGYYYFY WGQG	14		AAC04816
OAMZL15 / 5547	V1-69/D3-22/JH4	C ARGP-DSSSHYYSY WGQG	13	62%	AFC97617
Ocular adnexal MALT lymphoma, 50108482, M-IGHV	V1-69/D5-18/JH4	C ARGPGDTNTYYYFY WGQG	14		AER35974
OAMZL15 / 5547	V1-69/D3-22/JH4	C ARGPDSSSHYY-SY WGQG	13	69%	AFC97617
PB B cell, neonate, case 4070-5, clone eg53a20, U-IGHV	V1-2/D6-13/JH4	C ARARDSSSWYYFDY WGQG	14		ABE66649
OAMZL15 / 5547	V1-69/D3-22/JH4	C ARGPDSSSHYYSY WGQG	13	62%	AFC97617
Primary intra ocular DLBCL, M-IGHV	V1-69/D3-22/JH4	C ARPPGSSDYYYFY WGQG	13		ABO82578
OAMZL15 / 5547	V1-69/D3-22/JH4	C AR--GPDSSSHYYSY WGQG	13	69%	AFC97617
RF-WOL		C AREYGFDTSDYYYYY WGQG	15
OAMZL16 / 5859	V3-66/D3-22/JH4	C AGAWVYDSSVFDY WGQG	13	69%	AFC97618
Plasma cell, ADM-VH3-02, M-IGHV	V3-21/D3-22/JH4	C AGQY-YDSSGFDY WGQG	12		ACS95843
OAMZL16 / 5859	V3-66/D3-22/JH4	C AGAWVYDSSV-FDY WGQG	13	69%	AFC97618
Plasma cell, IgM, duodenum, clone 46-77M	V3-74/D3-22/JH4	C AGDSPYDRSVAFDY WGQG	14		AAQ05752
OAMZL17 / 5897	V4-39/D6-19/JH5	C ARHL---SSGSKSFDP WGQG	13	77%	AFC97619
PB B cell, M-IGHV	V4-31/D6-19/JH5	C ARDLRSYSSGSEGFDP WGQG	16		CEF95034
OAMZL17 / 5897	V4-39/D6-19/JH5	C AR-HL-SSGSKSFDP WGQG	13	77%	AFC97619
OA MALT lymphoma, 59808000, M-IGHV	V3-33/D2-8/JH5	C ARSHLGSAGGKWFDP WGQG	15		AER35992
OAMZL17 / 5897	V4-39/D6-19/JH5	C ARHLSSGSKS-FDP WGQG	13	69%	AFC97619
B cell from rheumatoid arthritis synovial tissue, RA702-A5-4.fa, M-IGHV	V5-51/D2-15/JH5	C ARPLSGGTPSWFDP WGQG	14		AAS85918
OAMZL17 / 5897	V4-39/D6-19/JH5	C ARHLSSGSKSFDP WGQG	13	62%	AFC97619
Anti-YFV Ab, 17D vaccine, ADI-46722, M-IGHV	V4-4/D3-3/JH5	C ARDFWSGSNWFDP WGQG	13		QIV65533
OAMZL17 / 5897	V4-39/D6-19/JH5	C ARHLSSG-SKSFDP WGQG	13	69%	AFC97619
EBV+ sporadic BL, Middle91, M-IGHV	V3-74/D6-6/JH5	C AREISSRLSNSFDP WGQG	14		AAN85606
OAMZL17 / 5897	V4-39/D6-19/JH5	C ARHLSSGS--KSFDP WGQG	13	69%	AFC97619
Anti-HIV Ab, CLK513, eOD-GT8,	V1-2/D1-26/JH5	C ARDLYSGSYGQRFDP WGQG	14		AXA20196
OAMZL18 / 5984	V4-34/D2-21/JH4	C ARSPSSGDFEYSFDY WGQG	15	73%	AFC97620
PB B cell, U-IGHV	V5-51/D4-17/JH4	C ARS--YGDYEYYFDY WGQG	13		CEF92036
OAMZL18 / 5984	V4-34/D2-21/JH4	C ARSPSSGDFEYSFDY WGQG	15	73%	AFC97620
PB B cell, U-IGHV	V3-21/D6-19/JH4	C ARGPSSG-WDYYFDY WGQG	14		CEF94633
OAMZL20	V3-30/D1-14/JH4	C AKPPTY-PGPLDV WGQG	12	67%	AFC97622
Anti-Influenza Ab, F083-249h,	V1-69/D2-8/JH3	C ARSPTYYPGALDM WGQG	13		BAU71384
OAMZL20	V3-30/D1-14/JH4	C AKPPTYPGP--LDV WGQG	12	67%	AFC97622
PB B cell, donor D, D62, M-IGHV	V3-30/D1-26/JH3	C ARGPT-AGPTRLDV WGQG	13		AAD16522
OAMZL21 / 6901	V1-24/D5-24/JH4	C VAAVGD--GHNYFDS WGQG	13	62%	AFC97623
PB B cell, P08G112, M-IGHV	V1-24/D3-16/JH4	C VTDVGNYVGWYYFDS WGQG	15		ADM44275
OAMZL22 / 7126	V4-38/D4-23/JH5	C ARGVHGSNSGNWFDP WGQG	15	73%	AFC97624
PB Plasmablast, HD3, M-IGHV	V4-4/D3-10/JH5	C ARGAYGSGSSNWFDP WGQG	15		AWK49251
OAMZL22 / 7126	V4-38/D4-23/JH5	C ARGVHGSNSGNWFDP WGQG	15	67%	AFC97624
OAMZL2 / 3050, U-IGHV	V1-3/D6-6/JH5	C ARD-RGSSSANWFDP WGQG	14		AFC97604
OAMZL22 / 7126	V4-38/D4-23/JH5	C ARGVHGSNSGNWFDP WGQG	15	67%	AFC97624
OA MALT lymphoma, 31314, M-IGHV	V4-59/D6-13/JH5	C ARGY--SSSSNWFDP WGQG	13		AER35966
OAMZL22 / 7126	V4-38/D4-23/JH5	C ARGVHG---SNSGNWFDP WGQG	15	73%	AFC97624
B cell from SLE patient, 74B11, U-IGHV	V4-34/D3-10/JH5	C ARGARGLRYYGSGNWFDP WGQG	12		AHA56151
OAMZL22 / 7126	V4-38/D4-23/JH5	C ARGVHGSNSGNWFDP WGQG	15	60%	AFC97624
Anti-Rota Virus Ab, RVI-16, M-IGHV	V1-46/D4-17/JH5	C ARGTYGDYAGSWFDP WGQG	15		AAW67375
OAMZL22 / 7126	V4-38/D4-23/JH5	C AR--GVHGSNSGNWFDP WGQG	15	73%	AFC97624
Anti-Ebola Virus Ab, 5.6.c3005, M-IGHV	V4-59/D3-10/JH5	C ARHYGV-GTYSGGWFDP WGQG	14		QDF60880
OAMZL22 / 7126	V4-38/D4-23/JH5	C ARGVHGSNSGNWFDP WGQG	15	67%	AFC97624
Anti-HIV Ab, PGC14	V1-69/D3-10/JH5	C AAGAVGADSGSWFDP WGQG	15		ADA54569
OAMZL22 / 7126	V4-38/D4-23/JH5	C ARGVHG--SNSGNWFDP WGQG	15	73%	AFC97624
Protein epitope targeted by Ab response in Kawasaki Disease, clone KD91C3, M-IGHV	V4-59/D4-17/JH5	C ARDVPGDYGDYGNWFDP WGQG	17		QFR45143
OAMZL22 / 7126	V4-38/D4-23/JH5	C ARGVHGSNSGNWFDP WGQG	15	67%	AFC97624
Splenic MZBCL, 43bH, M-IGHV	V4-34/D3-16/JH5	C ARG--GSSR-NWFDP WGQG	12		AAX93847
OAMZL22 / 7126	V4-38/D4-23/JH5	C ARGVHGSNSGNWFDP WGQG	15	67%	AFC97624
Memory B cell from synovial tissue, P7_mB68, M-IGHV	V4-39/D3-10/JH5	C ARAVHEYD--NWFDP WGQG	13		ADX66159
OAMZL22 / 7126	V4-38/D4-23/JH5	C ARGVHGSNSG--NWFDP WGQG	15	73%	AFC97624
Anti-Influenza H1N1 Ab, SFV014-2A04H, M-IGHV	V4-61/D4-23/JH5	C ARGIKGDYGGGANWFDP WGQG	17		AFK77957
OAMZL23 / 7513, no homology	V3-66/D4-17/JH4	C VAYLPSTVTPFDY WGQG	13		AFC97625
OAMZL24	V1-46/D2-15/JH4	C ARLPPTLSPA--LDY WGQG	13	69%	AFC97626
Anti-RSV Ab, ADI-14521, M-IGHV	V1-18/D6-13/JH4	C ARDPPSLTAAGTLDY WGQG	15		APZ84808
OAMZL25 / 11274	V3-23/D2-8/JH4	C ARNSTGLFAFDK WGPG	12	75%	AFC97627
Plasmablast, AW3_B6, M-IGHV	V3-11/D3-22/JH4	C ARDSTGYFTFDY WGQG	12		AVN88867
OAMZL25 / 11274	V3-23/D2-8/JH4	C ARNSTGLFAFDK WGPG	12	58%	AFC97627
Plasmablast, Ab response in Kawasaki Disease, clone KD71A5, M-IGHV	V3-7/D1-20/JH4	C ARDGAGLIVFDS WGQG	12		QFR44676
OAMZL25 / 11274	V3-23/D2-8/JH4	C ARNSTGLFA--FDK WGPG	12	67%	AFC97627
OA MALT lymphoma, OM3, M-IGHV	V4-59/D3-10/JH5	C ARDNVGLFTGGFDP WGQG	14		AEZ35943
OAMZL25 / 11274	V3-23/D2-8/JH4	C AR--NSTGLFAFDK WGPG	12	67%	AFC97627
Plasmablast from synovial tissue, P3_Agg_1.3.6, M-IGHV	V1-2/D6-6/JH4	C AREYDSSGLF-FDY WGQG	13		ADX65408
OAMZL26 / 11498, is the same sequence as AER35961 of Dagklis et al. Leukemia (2011)	V3-66/D3-3/JH6	C ARGHYDFWRATY--YYYYGMDV WGQG	20	80%	AFC97628
PB B cell, U-IGHV	V3-7/D3-3/JH6	C ARGLYDFWSGYYPHYYYYGMDV WGQG	22		CEF93838
OAMZL26 / 11498, is the same sequence as AER35961 of Dagklis et al. Leukemia (2011)	V3-66/D3-3/JH6	C AR-GHYDFWRA-TYYYYYGMDV WGQG	20	80%	AFC97628
CLL, R41, U-IGHV	V3-11/D3-3/JH6	C ARWGPYDFWSGYSYYYYYGMDV WGQG	22		AFN10794
OAMZL26 / 11498, is the same sequence as AER35961 of Dagklis et al. Leukemia (2011)	V3-66/D3-3/JH6	C AR-GHYDFWRATY--YYYYGMDV WGQG	20	80%	AFC97628
CLL, P1430H, U-IGHV	V1-69/D3-3/JH6	C AREGNYDFWSGYYPNYYYYGMDV WGQG	23		AAZ08912
OAMZL26 / 11498, is the same sequence as AER35961 of Dagklis et al. Leukemia (2011)	V3-66/D3-3/JH6	C ARGHYDFWRA--TYYYYYGMDV WGQG	20	75%	AFC97628
CLL, MC103, U-IGHV, CLL#31	V3-48/D3-3/JH6	C ARD-YDFWSGYYSYYYYYGMDV WGQG	21		ABW80014
OAMZL26 / 11498, is the same sequence as AER35961 of Dagklis et al. Leukemia (2011)	V3-66/D3-3/JH6	C ARGHYDFWRA--TYYYYYGMDV WGQG	20	75%	AFC97628
CLL, L33, U-IGHV , CLL#31	V3-48/D3-3/JH6	C ARD-YDFWSGYYAYYYYYGMDV WGQG	21		AFN10781
OAMZL26 / 11498, is the same sequence as AER35961 of Dagklis et al. Leukemia (2011)	V3-66/D3-3/JH6	C ARGHYDFWRA--TYYYYYGMDV WGQG	20	75%	AFC97628
CLL, MC101, U-IGHV, CLL#31	V3-48/D3-3/JH6	C ARD-YDFWSGYYAYYYYYGMDV WGQG	21		ABW80012
OAMZL26 / 11498, is the same sequence as AER35961 of Dagklis et al. Leukemia (2011)	V3-66/D3-3/JH6	C AR--GHYDFWRATY-YYYYGMDV WGQG	20	80%	AFC97628
Anti-pneumococcal polysaccharide PPS4 vaccine Ab, D6-2-VH3-2	V3-30/D3-3/JH6	C ARDRGDYDFWSGYYSYYYYGMDV WGQG	23		ABI74223
#31, total 79/29,856 = 0.26%, from NL: NL-01-0305-H1, NL-01-1225-H1, NL-01-1252-H1
OAMZL27 / 11652, is the same sequence as AER35963 of Dagklis et al. Leukemia (2011)	V4-4/D2-15/JH4	C ARGGKMRGGFYS-DY WGQG	14	86%	AFC97629
PB B cell from patient with SLE, donor D, clone D9, M-IGHV	V3-30.3/D6-19/JH4	C ARGG-LRGGWYSHDY WGQG	14		AAD16538
OAMZL27 / 11652, is the same sequence as AER35963 of Dagklis et al. Leukemia (2011)	V4-4/D2-15/JH4	C ARGGK--MRGGFYSDY WGQG	14	71%	AFC97629
Anti-Influenza HA Ab, clone 315_21Mem_1B11H, M-IGHV	V4-4/D3-3/JH4	C ARGGSESMSGLYYFDY WGQG	16		QGT39341
OAMZL27 / 11652, is the same sequence as AER35963 of Dagklis et al. Leukemia (2011)	V4-4/D2-15/JH4	C ARGGKMRGG--FYSDY WGQG	14	71%	AFC97629
Anti-Ebola Virus Ab, 5.1.7F01, M-IGHV	V1-18/D3-22/JH4	C ARDGAQRGSGYYYSEY WGQG	16		QDF61897
OAMZL27 / 11652, is the same sequence as AER35963 of Dagklis et al. Leukemia (2011)	V4-4/D2-15/JH4	C ARG-GKMRGGFYSDY WGQG	14	64%	AFC97629
B cell from synovial tissue of RA patient, RA129-A5-1/2.fa, M-IGHV	V5-51/D5-24/JH4	C ARGEGHMRD--YFDY WGQG	12		AAR32369
OAMZL27 / 11652, is the same sequence as AER35963 of Dagklis et al. Leukemia (2011)	V4-4/D2-15/JH4	C ARGGKMRGGFYSDY WGQG	14	64%	AFC97629
Anti-Pneumococcal polysaccharide PPS4 Ab, U-IGHV	V3-30/D2-15/JH4	C ARG---RGSYFFDY WGQG	11		ABI74300
OAMZL28 / 12187	V3-23/D2-8/JH2	C AKDGGGSRDTAGWYFDL WGRG	17	71%	AFC97630
Anti-YFV Ab, 17D vaccine, ADI-42213, M-IGHV	V3-23/D6-25/JH2	C AKDGGYSTD---WYFDL WGRG	14		QIV65552
OAMZL28 / 12187	V3-23/D2-8/JH2	C AKDGGGSRDTA--G-WYFDL WGRG	17	76%	AFC97630
PB B cell, CAP248, M-IGHV	V3-23/D5-12/JH2	C AKDGRGNGDYAPPGYWYFDL WGRG	20		QEP24611
OAMZL28 / 12187	V3-23/D2-8/JH2	C AKDGGGSRDTAGWYFDL WGRG	17	65%	AFC97630
Anti-HPV Ab, HPV16.29, M-IGHV	V3-66/D6-6/JH2	C ARDLGSSR-T--WYFDL WGRG	14		ANV21646
OAMZL28 / 12187	V3-23/D2-8/JH2	C AKDGG-GSRDTAGWYFDL WGRG	17	59%	AFC97630
PB B cell, RAR0626EB, M-IGHV	V3-30/D6-13/JH2	C ARDPGWADRDSSRWYFDL WGRG	18		AEX29261
OAMZL29 / 12652	V3-23/D2-2/JH4	C AKNSSTNSIDY WGQG	11	73%	AFC97631
Plasmablast, Ab response in Kawasaki Disease, clone KD112G9, U-IGHV	V3-9/D6-6/JH4	C AKDSSSSVIDY WGQG	11		QFR45125
OAMZL29 / 12652	V3-23/D2-2/JH4	C AKNSST--NSIDY WGQG	11	64%	AFC97631
Tonsil B cell, T3.3.29, U-IGHV	V3-23/D6-13/JH4	C AKSSSSWPNNFDY WGQG	13		CAF28453
OAMZL29 / 12652	V3-23/D2-2/JH4	C AKN-SSTNSIDY WGQG	11	64%	AFC97631
PB B cell IgA, IgA-KH-46-11, U-IGHV	V4-38/D2-2/JH4	C AKDCSSTSCFDY WGQG	12		AEZ51943
OAMZL29 / 12652	V3-23/D2-2/JH4	C AKNSS-TNSIDY WGQG	11	64%	AFC97631
Anti-YFV Ab, 17D vaccine, ADI-46586, M-IGHV	V3-11/D2-8/JH4	C ARDGSMVNAIDY WGQG	12		QIV65505
OAMZL29 / 12652	V3-23/D2-2/JH4	C AKNSSTNSIDY WGQG	11	64%	AFC97631
DLBCL, 1434, M-IGHV	V3-11/D6-6/JH4	C ARNIS-NSTDY WGQG	10		AEB71163
OAMZL29 / 12652	V3-23/D2-2/JH4	C AKNSSTNSIDY WGQG	11	64%	AFC97631
anti-asialoglycoprotein receptor Ab, M-IGHV	V3-23/D2-8/JH4	C AK--STDAFDY WGQG	9		AAX11220
OAMZL29 / 12652	V3-23/D2-2/JH4	C AKNSSTN--SIDY WGQG	11	64%	AFC97631
B cell/plasma cell from synovial tissue, P2_Agg_4.4.8, M-IGHV	V1-18/D4-11/JH4	C ARDADTNYVSLDY WGQG	13		ADX64934
OAMZL29 / 12652	V3-23/D2-2/JH4	C AKNSS--TNSIDY WGQG	11	64%	AFC97631
Anti-SARS-CoV, 03-006, M-IGHV	V3-30/D1-14/JH4	C AKDGSPRTPSFDY WGQG	13		AAT51712
OAMZL29 / 12652	V3-23/D2-2/JH4	C AKNSSTNS-IDY WGQG	11	64%	AFC97631
Anti-Influenza Virus HA, 20A-609-30_1F11H, M-IGHV	V1-69/D1-26/JH4	C ARASGTYSPIDY WGQG	12		QGT38336
OAMZL29 / 12652	V3-23/D2-2/JH4	C AKNSST--NSIDY WGQG	11	64%	AFC97631
Anti-Influenza Virus HA, 315-06-04_1B05H, M-IGHV	V4-38/D6-13/JH4	C ARDSSTWYSPFDY WGQG	13		QGT38609
OAMZL29 / 12652	V3-23/D2-2/JH4	C AKNS--STNSIDY WGQG	11	64%	AFC97631
Cutaneous MALT lymphoma, CM03	V3-30/D2-8/JH4	C AKGGMVSTIPIDY WGQG	13		ACF36851
OAMZL29 / 12652	V3-23/D2-2/JH4	C AKN-SSTNS--IDY WGQG	11	73%	AFC97631
Anti-Influenza Virus HA, W85-2A10, M-IGHV	V3-30/D2-2/JH4	C ARDLCSTSSCYIDY WGQG	13		QAV55025
OAMZL30 / 12823, no homology	V4-34/D3-10/JH5	C TTLSCLSSDRS WGQG	11	55%	AFC97604
Plasmablast, Ab response in Kawasaki Disease, clone KD62F4, M-IGHV	V1-45/D2-2/JH4	C SSASCLSFD-S WGQG	10		QFR45353
OAMZL30 / 12823	V4-34/D3-10/JH5	C TTLSCLSSDRS WGQG	11	55%	AFC97604
PB B cell, B1 type, young7 _D11, M-IGHV	V3-11/D6-6/JH4	C TTLGS-SSIRY WGQG	10		QBH89938
		C TTLSCLSSDRS--- WGQG	11	55%	AFC97604
PB B cell, clone 235E6B1H, M-IGHV	V7-4.1/D5-12/JH4	C TTLSGYSADWPEDY WGQG	14		BAN63144
OAMZL31 / 13051	V4-59/D3-16/JH5	C AR-RGDGGGWFDP WAQG	12	67%	AFC97633
Term cord blood B cell, CB#4/#191/2F, U-IGHV	V4-59/D4-17/JH5	C ARDPGDGEGWFDP WGQG	13
OAMZL31 / 13051	V4-59/D3-16/JH5	C ARRGDGG--GWFDP WAQG	12	83%	AFC97633
PB B cell, U-IGHV	V5-51/D1-26/JH5	C ARRGVGATTGWFDP WGQG	14		CEF92142
OAMZL31 / 13051	V4-59/D3-16/JH5	C ARRGDGGGWFDP WAQG	12	75%	AFC97633
Anti-Influenza Virus HA, 20A-620-30_2A07H, M-IGHV	V7-4.1/D2-21/JH5	C ARRG-GDNWFDP WGQG	11		QGT39013
OAMZL31 / 13051	V4-59/D3-16/JH5	C ARRG--DGGGWFDP WAQG	12	92%	AFC97633
Anti-HIV1 Ab, M-IGHV	V5-51/D2-8/JH5	C ARTGGPEGGGWFEP WGQG	14		ACJ37291
OAMZL32 / 13299	V3-30/D3-10/JH2	C ARVDFPGASIGFCTLNV WGRG	17	65%	AFC97634
Anti-Ebola Viris Ab, ADI-15972, M-IGHV	V4-31/D3-10/JH3	C ARV--PGARIGI-TFDI WGQG	14		AMK70503
OAMZL32 / 13299	V3-30/D3-10/JH2	C ARV---DFPGASIGFCTLNV WGRG	17	65%	AFC97634
PB B cell, IIc68042g, M-IGHV	V3-33/D3-10/JH6	C AREGHYDFPGAA-DYYYMDV WGRG	19		AEX29909
OAMZL33 / 13299	V4-30.4/D3-10/JH4	C ARGEREPFRSTVLGGMDV WGQG	18	67%	AFC97635
Anti-Ebola Virus Ab, 4m0373, M-IGHV	V3-11/D2-2/JH6	C ARGER---RHQVLSGMDV WGQG	15		QFQ61611
OAMZL33 / 13299	V4-30.4/D3-10/JH4	C ARGERE-PFRSTVLGGMDV WGQG	18	61%	AFC97635
Ant-HIV Ab, BF520.2, M-IGHV	V1-69.D2-2/JH6	C ARDERSVP--TTIRSGMDI WGQG	17		ANN12604
OAMZL34 / 13726, no homology	V3-30.3/D3-16/JH6	C AGDRARYDYVWGSYHYTPSGMDV WGQG	23		AFC97636
OAMZL35 / 13928	V1-46/D6-13/JH5	C VRGGGQQLIQGG-WFDP WGQG	16	69%	AFC97637
Umbilical cord blood B cell, CD19+ IgD+ CD27- CD38+, CB11_XI-6E, U-IGHV	V1-46/D6-13/JH5	C AREGRQQLVQEDYWFDP WGQG	17		BAI52542
OAMZL36 / 14394	V3-30/D6-13/JH6	C VRVGFGSSWYEVFYRHYGLDV WGQG	21	67%	AFC97638
Anti-Rota Virus Ab, HVI2-11, M-IGHV	V1-8/D6-13/JH6	C ARGVYSSSWYEYYY--YGMDV WGQG	19		ABM67177
OAMZL36 / 14394	V3-30/D6-13/JH6	C VRVGFGSSWYEVFYRHYGLDV WGQG	21	71%	AFC97638
PB B cell, U-IGHV	V4-59/D6-13/JH6	C ARVGYSSSWWD-YY--YGMDV WGQG	18		CEF94402
OAMZL36 / 14394	V3-30/D6-13/JH6	C VRVG-FGSSWYEVFYRHYGLDV WGQG	21	62%	AFC97638
Anti-Influenza Virus HA Ab, 315-05-08_1H01H,	V4-39/D6-19/JH6	C ARQGKYSSYWYEAHYYYYGLDV WGQG	22		QGT37833
OAMZL36 / 14394	V3-30/D6-13/JH6	C VRVGFG--SSWY-EVFYRHY-GLDV WGQG	21	76%	AFC97638
Anti-pneumococcal capsular polysaccharide Ab, CbH4, U-IGHV	V3-64/D6-13/JH6	C VKVGQGDSSSWYPQGFYYYYYGMDV WGQG	25		AAL04540
OAMZL37 / 14425	V4-30.4/D2-2/JH6	C ARDPAANYYY-GMDV WGQG	14	86%	AFC97639
Mixture of tonsil, blood and bone marrow, ya0174h, M-IGHV	V4-39/D4-23/JH6	C ARDPGDNYYYYGMDV WGQG	15		BAC02332
OAMZL37 / 14425	V4-30.4/D2-2/JH6	C ARDPAANYYYGMDV WGQG	14	79%	AFC97639
Anti-SARS-CoV2, spike protein Ab, COV2-2203, M-IGHV	V3-30/D1-1/JH6	C ARGSAGNYYYGMDV WGQG	14		QKY76595
OAMZL37 / 14425	V4-30.4/D2-2/JH6	C ARDPAA--NYYYGMDV WGQG	14	86%	AFC97639
B cell from synovial tissue of RA patient, RA129-G6-9.fa, M-IGHV	V6-1/D6-6/JH6	C VRDLAARPNYYYGMDV WGQG	16		AAR32544
OAMZL37 / 14425	V4-30.4/D2-2/JH6	C ARDPA--ANYYYGMDV WGQG	14	86%	AFC97639
Anti-Influenza HA Ab, 315-54-06_4G05H, M-IGHV	V1-18/D3-10/JH6	C ARDSVREADYYYGMDV WGQG	16		QGT40304
OAMZL37 / 14425	V4-30.4/D2-2/JH6	C ARDPAANYYYGMDV WGQG	14	71%	AFC97639
Anti-SARS-CoV2 Ab, CC12.24-HC, M-IGHV	V3-30/D1-14/JH6	C AKDRTGNYYYGMDV WGQG	14		QLI62508
OAMZL37 / 14425	V4-30.4/D2-2/JH6	C ARDP---AANYYYGMDV WGQG	14	79%	AFC97639
Anti-RSV Ab, ADI-25572, U-IGHV	V1-2/D6-6/JH6	C ARDPYSSSSYYYYGMDV WGQG	17		AXA12241
OAMZL37 / 14425	V4-30.4/D2-2/JH6	C ARDPAANYYYGMDV WGQG	14	79%	AFC97639
CLL, CLL946, M-IGHV	V3-48/D2-8/JH6	C ARNLVGNYYYGMDV WGQG	14		AEB00260
CLL, NY-01-0562-H1, M-IGHV, (Blood 2021) #202	V3-48/D2-8/JH6	C ARNLVGNYYYGMDV WGQG	14
OAMZL37 / 14425	V4-30.4/D2-2/JH6	C ARDP---AANYYYGMDV WGQG	14	79%	AFC97639
Plasmablast, Ab response in Kawasaki Disease, clone KD12A9, U-IGHV	V3-11/D1-7/JH6	C ARDTELLTSNYYYGMDV WGQG	17		QFR44316
OAMZL37 / 14425	V4-30.4/D2-2/JH6	C ARDPAA--NYYYGMDV WGQG	14	79%	AFC97639
Plasmablast, Ab response in Kawasaki Disease, clone KD12A9, U-IGHV	V3-30/JH6	C ARDPTTRYYYYYGMDV WGQG	16		QFR44882
#202, total 68/29,856 = 0.23%, from NL: NL-01-0530-H1, NL-01-1213-H1
OAMZL38 / 15137	V4-34/D6-6/JH2	C AR-RNGIATRRFPRYWYFDL WGRG	19	74%	AFC97640
PB B cell, U-IGHV	V3-53/D6-6/JH2	C ARYRRGIAAR--PSYWYFDL WGRG	18		CEF93688
OAMZL39 / 15523	V3-30/D6-19/JH4	C AKPMGYNSGWYG-VGGY WGQG	16	63%	AFC97641
PB B cell IgG, IIaS28072g, U-IGHV	V3-53/D6-19/JH4	C ARGGGYSSGWYGFYGVY WGQG	17		AEX28703
OAMZL39 / 15523	V3-30/D6-19/JH4	C AKPMGYN-SGWYGVGGY WGQG	16	56%	AFC97641
Anti-Rota Virus Ab, HVI3-23, M-IGHV	V3-11/D6-19/JH4	C AR--DYHGSGWYGGGVY WGQG	15		ABM67205
OAMZL40 / 15721	V4-34/D1-1/JH2	C ARGPPGNWA--DINWFFDL WGRG	17	71%	AFC97642
Term cord blood B cell, CB#4/#187/11C, U-IGHV	V4-59/D7-27/JH2	C ARGPISNWGSLGIGWYFDL WGRG	19		AAT02052
OAMZL40 / 15721	V4-34/D1-1/JH2	C ARG-PPG-NWADINWFFDL WGRG	17	71%	AFC97642
PB B cell, U-IGHV	V3-7/D3-22/JH2	C ARDIPPGRDSSGLNWYFDL WGRG	19		CEF92886
OAMZL41 / 15721	V4-31/D4-23/JH2	C ASN-DYGGTI--FDL WGRG	12	67%	AFC97643
PB B cell, M-IGHV	V4-39/D4-23/JH2	C ARHADYGGSLGYFDL WGRG	15		AAC39746
OAMZL41 / 15721	V4-31/D4-23/JH2	C A-SNDYGG-TIFDL WGRG	12	75%	AFC97643
Plasmablast, Ab response in Kawasaki Disease, clone KD51C11, M-IGHV	V1-2/D4-23/JH4	C AIGNDYGGNTAFDH WGQG	14		QFR44520
OAMZL42 / 16219, no homology	V4-30.4/D5-18/JH5	C ARGTQLSRDKASRLLIPYNWFDP WGQG			AFC97644
OAMZL43 / 16299	V4-39/D6-13/JH4	C ASGYSSSWWGGPNFDY WGQG	16	69%	AFC97645
PB B cell, U-IGHV	V1-18/D6-13/JH4	C ASSYSSSW--SP-FDY WGQG	13		CEF93901
OAMZL44 / 18664	V3-74/D3-10/JH3	C VREGRGVVLPGGMDV WGQG	15	67%	AFC97646
PB B cell, M-IGHV	V1-2/D2-2/JH6	C ARD-RDIVVVGGMDV WGQG	14		CEF95030
OAMZL44 / 18664	V3-74/D3-10/JH3	C VRE-GRGVVLPGGMDV WGQG	15	60%	AFC97646
Anti-Ebola Ab, 5.6.c2492, M-IGHV	V3-7/D5-24/JH6	C VRDLEMDAILPGGLDV WGQG	16		QDF60666
OAMZL44 / 18664	V3-74/D3-10/JH3	C VREGRGVVLPGGMDV WGQG	15	87%	AFC97646
PB B cell with proven RF reactivity clone D1 P3, M-IGHV	V3-74/D3-10/JH6	C AREGRGVVIPGGMDV WGQG	15
OA MALT-L , Iso 11541	V3-9/D3-10/JH4	C AKDKYPYDSFFFDY WGQG	14	71%	AER35962
Anti-Rota Virus Ab, HVH2-1, M-IGHV	V3-30/D5-12/JH4	C AKDKSAYGTFYFDF WGQG	14		ABM67139
OA MALT-L , Iso 11541	V3-9/D3-10/JH4	C AKDK--YPYDSFFFDY WGQG	14	79%	AER35962
PB B cell, N81, M-IGHV	V1-3/D2-15/JH4	C ARDRGGYP-DSYYFDY WGQG	16		AAD30842
OA MALT-L , Iso 11541	V3-9/D3-10/JH4	C AKDKYPYDS--FFFDY WGQG	14	79%	AER35962
Anti-pneumococcal polysaccharide 4 (PPS4), donor 3, 12, M-IGHV	V3-21/D3-22/JH4	C AR-KYYYDSSGYFFDY WGQG	15		ABA26142
OA MALT-L , Iso 11541	V3-9/D3-10/JH4	C AKDKYPYDSFFFDY WGQG	14	71%	AER35962
Plasmablast, Ab response in Kawasaki Disease, clone KD72G1, M-IGHV	V3-23/D5-18/JH4	C AKDGYTY-GYYFDY WGQG	13		QFR44767
OA MALT-L , Iso 11541	V3-9/D3-10/JH4	C AKDKYPYDS--FFFDY WGQG	14	71%	AER35962
CLL, CLL-F35, U-IGHV, CLL-NS	V4-59/D3-22/JH4	C ARARYYYDSSGYYFDY WGQG	16		ABM53272
CLL, US-01-0069-H1, M-IGHV, #V4|J4|14|13, total 2/29,856 = 0.01% no cases in NL	V4-59/D3-22/JH4	C ARFS--YDSGGYYLDY WGQG	14
OA MALT-L , Iso 11541	V3-9/D3-10/JH4	C AKD-KYP-YDS-FFFDY WGQG	14	79%	AER35962
Anti-RSV Ab, ADI-19010, U-IGHV	V3-21/D5-12/JH4	C ARDVQYSGYDSGYYFDY WGQG	17		APZ85085
OA MALT-L , Iso 11541	V3-9/D3-10/JH4	C AKDKYPYDSFFFDY WGQG	14	64%	AER35962
Clonal B-cell expansion (IgM+ CD5- CD27+) in HCV with MC, 969, clone H4, M-IGHV	V3-23/D3-10/JH4	C AKDRGRYDSF--DY WGQG	16		ABV70964
OA MALT-L, Iso 13919	V3-11/D4-17/JH3	C ARDRDYGDYLLGVDAFDV WGQG	18	72%	AER35964
Naive B cell from Fetus BM, 431_53, U-IGHV	V3-9/D4-17/JH3	C AKDRGYGDYLSG--AFDI WGQG	16		AJW68547
OA MALT-L, Iso 14394, is the same as JN646081 van Zhu, OAMZL36, 1 aa different in VH-CDR3	V3-30/D6-13/JH6				AER35965
OA MALT-L, Iso 31314	V4-59/D6-13/JH5	C ARG--YSSSSNWFDP WGQG	13	100%	AER35966
PB B cell, U-IGHV	V1-8/D6-6/JH5	C ARGLGYSSSSNWFDP WGQG	15		CEF93325
OA MALT-L, Iso 31314	V4-59/D6-13/JH5	C ARG---YSSSSNWFDP WGQG	13	85%	AER35966
B cell from synovial tissue of RA patient, RA129-G1-21.fa, M-IGHV	V1-69/D6-6/JH5	C ARESAEYSSSNNWFDP WGQG	16		AAR32396
OA MALT-L, Iso 31314	V4-59/D6-13/JH5	C ARG-YSS-SSNWFDP WGQG	13	92%	AER35966
Anti-KLH Ab, Plasmablast, HD3, M-IGHV	V4-4/D3-10/JH5	C ARGAYGSGSSNWFDP WGQG	15		AWK49251
OA MALT-L, Iso 31314	V4-59/D6-13/JH5	C ARGYSSSSNWFDP WGQG	13	77%	AER35966
B cell from Wegener's granuloma, Wi16, M-IGHV	V1-3/D3-10/JH5	C ARGYPSG-NWFDP WGQG	12		CAD82968
OA MALT-L, Iso 31314	V4-59/D6-13/JH5	C ARGYSSSSNWFDP WGQG	13	77%	AER35966
Anti-Influenza HA Ab, 315-09-06_1E10H, M-IGHV	V3-23/D5-18/JH5	C ARGYSYGFNWFDP WGQG	13		QGT38724
OA MALT-L, Iso 31314	V4-59/D6-13/JH5	C ARG-YSSSSNWFDP WGQG	13	77%	AER35966
DE-02-4789-H1, M-IGHV, #V4|J5|14|8	V4-59/D6-13/JH5	C ARGDYSSNYYWFDP WGQG	14
#V4|J5|14|8, total 2/29,856 = 0.01%, no cases from NL
OA MALT-L, iso 34286	V3-73/D1-7/JH3	C AVLAGQVDLHGSDV WGQG	14	57%	AER35967
GC B cell, 321.4.GC.12.3E04, M-IGHV	V3-21/D3-16/JH3	C AVV-GEVD--GFDM WGQG	11		QNI22182
OA MALT-L, iso 34286	V3-73/D1-7/JH3	C A--VLAGQVDLHGSDV WGQG	14	64%	AER35967
PB B cell from neonate, 24g21, M-IGHV	V4-61/D2-15/JH6	C AAVVAAGQYNYYGMDV WGQG	16		ABI35638
OA MALT-L, iso 38706	V4-34/D3-3/JH4	C AGGLLGVVY WGQG	9	78%	AER35968
OA MALT-L, OM12A, M-IGHV	V4-34/D2-8/JH4	C AGGSLGVAY WGQG	9		AEZ35949
OA MALT-L, iso 38706	V4-34/D3-3/JH4	C AGGLLGVV-Y WGQG	9	78%	AER35968
PB B cell IgA from neonate, aa41a02, U-IGHV	V3-11/D3-3/JH4	C ARGL-GVVDY WGQG	9		ABE66932
OA MALT-L, iso 38706	V4-34/D3-3/JH4	C A--GGLLGVVY WGQG	9	67%	AER35968
B cell from SLE patient, 74D6, M-IGHV	V4-34/D3-10/JH4	C ARGGGLQVVAY WGQG	11		AHA56164
OA MALT-L, iso 38706	V4-34/D3-3/JH4	C AGGLLG--VVY WGQG	9	67%	AER35968
CLL, CLL P2143H, M-IGHV, CLL-NS	V3-30/D3-16/JH1	C AKDLLGGTVGY WGQG	11		AAZ08750
CLL, GR-01-0081-H1, M-IGHV, # V3|J1.4|11|45	V3-30/D3-16/JH1	C AKDLLGGTVGY WGQG	11
OA MALT-L, iso 38706	V4-34/D3-3/JH4	C AGGL-LGVVY WGQG	9	67%	AER35968
Anti-Myosin Ab, B4E9F5H, U-IGHV	V3-30/D3-16/JH4	C AGGGGLGLGY WGQG	10		AAD56257
OA MALT-L, iso 38706	V4-34/D3-3/JH4	C A--GGLLGVVY WGQG	9	67%	AER35968
B cell from parotid salivary gland of Sjogren's syndrome patient, IDpSS29, M-IGHV	V3-48/D3-16/JH4	C ASDGGFLGFDY WGQG	11		QLB38727
OA MALT-L, iso 52688	V3-23/D3-3/JH5	C AKPYYDFWSGYSTSWFDP WGQG	18	78%	AER35969
CLL, CLL YarVH, M-IGHV	V3-64/D3-3/JH5	C VKTYYDFWSGYSPNWFDP WGQG	18		AAD03727
OA MALT-L, iso 52688	V3-23/D3-3/JH5	C AK-PYYDFWSGYSTSWFDP WGQG	18	83%	AER35969
Anti-SARS-CoV2 Ab, CC12.25-HC, U-IGHV	V3-23/D3-3/JH5	C AKDRYYEFWSGYS-NWFDP WGQG	18		QLI62509
OA MALT-L, iso 52688	V3-23/D3-3/JH5	C AKPYYDFWSGY--STSWFDP WGQG	18	72%	AER35969
PB B cell, U-IGHV	V5-51/D3-3/JH5	C ARTYYDFWSGYQQANNWFDP WGQG	20		CEF92047
OA MALT-L, iso 52688	V3-23/D3-3/JH5	C AKPYYDFWSGYSTSWFDP WGQG	18	72%	AER35969
CLL, CLL-G25, U-IGHV	V3-64/D3-3/JH5	C ALTYYDFWSGHSPNWFDP WGQG	18		ACD14066
CLL, NL-01-0240-H1, U-IGHV, #V3-64|J5|18|1	V3-64/D3-3/JH5	C VKTYYDFWSGFPPNWFDP WGQG	18
#V3-64|J5|18|1, total 8/29,856 = 0.03%, from NL: NL-01-0240-H1
OA MALT-L, iso 55827, no homology	V3-48/D1-26/JH3	C MVAATRSGDMDV WGQG	12		AER35970
OA MALT-L, iso 57987	V3-23/D1-26/JH6	C AKVWALYY-MDV WGQG	11	73%	AER35971
PB B cell, U-IGHV	V3-53/D3-16/JH6	C ARVWDYYYGMDV WGQG	12		CEF93627
OA MALT-L 59808	V3-11/D3-3/JH6	C ARPRSPVRIFGLLRNYSYMDV WGQG	21	57%	AER35972
PB B cell, P07G401,		C ARGRKA--IFGLVRYYG-MDV WGQG	18		ADM44760
OA MALT-L 59808	V3-11/D3-3/JH6	C ARPRSPVRIFGLLR-NYSY--MDV WGQG	21	62%	AER35972
PB B cell, rd7b02, M-IGHV	V3-48/D3-3/JH6	C ARAKRGVTVFGVVRENYQYHGMDV WGQG	24		ABE66824
OA MALT-L 59808	V3-11/D3-3/JH6	C ARPRSPVRIFGLLRNYSYMDV WGQG	21	62%	AER35972
Anti-Influenza HA Ab, 315-02-08_1G06H, M-IGHV	V1-2/D3-3/JH6	C ARGKR-VTVFGLLISYYYMDV WGKG	20		QGT37719
OA MALT-L 59808	V3-11/D3-3/JH6	C ARPRSPVRIFGLLRNYSY--MDV WGQG	21	62%	AER35972
Anti-RSV Ab, ADI-14407, M-IGHV	V3-33/D3-3/JH6	C ARDLIPVTIFGVVNPYSYYGMDV WGQG	23		AXA12268
OA MALT-L 59808	V3-11/D3-3/JH6	C ARPRSPVRIFGLLRNYSY--MDV WGQG	21	62%	AER35972
Anti-Influenza HA Ab, 315-02-04_1F02H, M-IGHV	V4-34/D3-3/JH6	C ARGRTPTTIFGV-PNYYYYYMDV WGKG	22		QGT37543
OA MALT-L 50000543	V3-23/D3-3/JH5	C AKTVSFSGDHWFDT WGQG	14	50%	AER35973
Anti-Malaria Ab, MGW3, M-IGHV	V3-30/D1-1/JH5	C AKS---TGDNWFDP WGQG	12		AVN89481
OA MALT-L 50000543	V3-23/D3-3/JH5	C AKTVS-FSGDHWFDT WGQG	14	64%	AER35973
Plasma cell from tonsil, sy-1M/9-H1, U-IGHV	V1-69/D3-16/JH5	C AKAVTTF-GD-WFDP WGQG	13		AAK11769
OA MALT-L 50000543	V3-23/D3-3/JH5	C AKTVS-FSG-D-HWFDT WGQG	14	71%	AER35973
Plasmablast, Ab response in Kawasaki Disease, clone KD12C4, M-IGHV	V3-30/D5-12/JH5	C ARKGSAYSGHDQHWFDP WGQG	17		QFR44329
OA MALT-L 50000543	V3-23/D3-3/JH5	C AKTVSFSGDH-W-FDT WGQG	14	71%	AER35973
Anti-HIV gp41 Ab, DH304, M-IGHV	V3-23/D1-26/JH3	C AK--SHSGDQYWTFDV WGQG	14		AIT52450
OA MALT-L 50000543	V3-23/D3-3/JH5	C AKT-VSFSGDHWFDT WGQG	14	71%	AER35973
CLL, CLL-HUC, M-IGHV, CLL-NS	V3-23/D3-3/JH5	C AKDYIS-SGN-WFDA WGQG	13		AAB48611
OA MALT-L 50108482	V1-69/D5-18/JH4	C ARGPGDTNTYYYFY WGQG	14	79%	AER35974
Clonal B cells in Salivary gland from Sjogren's syndrome patient, JA-1, M-IGHV	V1-69/D3-22/JH4	C ARGPGDNSGYYYFY WGQG	14		AAC04816
OA MALT-L 50108482	V1-69/D5-18/JH4	C ARGPGDTNTYYYFY WGQG	14	71%	AER35974
Clonal B cells from HCV MC, LDU125, D9, M-IGHV	V1-69/D3-22/JH4	C ARGP-DSSAYYYFY WGQG	13		ACX46941
OA MALT-L 50108482	V1-69/D5-18/JH4	C ARGPGDTNTYYYFY WGQG	14	71%	AER35974
N-MZBCL from HCV-infected patient 5, M-IGHV	V1-69/D3-22/JH4	C ARGP-DSSAYYYFY WGQG	13		AAK31255
OA MALT-L 50108482	V1-69/D5-18/JH4	C ARGPGDTNTYYYFY WGQG	14	71%	AER35974
Splenic MZBCL, case #1, M-IGHV	V1-69/D3-22/JH4	C ARGP-DSSAYYYFY WGQG	13		AAM90241
OA MALT-L 50108482	V1-69/D5-18/JH4	C ARGPGDTNTYYYFY WGQG	14	71%	AER35974
N-MZBCL from HCV-infected patient 4, M-IGHV	V1-69/D3-22/JH4	C ARGP-DSSAYYYFY WGQG	13		AAK31254
OA MALT-L 50108482	V1-69/D5-18/JH4	C ARGPGDTNTYYYFY WGQG	14	79%	AER35974
Clonal B cells from HCV MC, LDU125, H5, U-IGHV	V1-69/D3-22/JH4	C ARGP-ETSGYYYFY WGQG	13		ACX46931
OA MALT-L 50108482	V1-69/D5-18/JH4	C ARGPGDTNTYYYFY WGQG	14	79%	AER35974
HCV-associated indolent B cell lymphoma from patient with Type 2 MC, M-IGHV	V3-23/D3-22/JH4	C ARGP-ETSGYYYFY WGQG	13		AAG33827
OA MALT-L 50108482	V1-69/D5-18/JH4	C ARGPGDTNTYYYFY WGQG	14	64%	AER35974
HCV-associated MALT lymphoma, M-IGHV	V1-69/D3-22/JH4	C ARGT-DSSNYYYFY WGQG	13		AAG33831
OA MALT-L 50108482	V1-69/D5-18/JH4	C ARGPGDTNTYYYFY WGQG	14	71%	AER35974
Primary ocular DLBCL, M-IGHV	V1-69/D3-22/JH4	C ARPPGSSD-YYYFY WGQG	13		ABO82578
OA MALT-L 50108482	V1-69/D5-18/JH4	C ARGPGDTNTYY-YF-Y WGQG	14	71%	AER35974
Anti-Influenza HA Ab, 315-54-04_1C12H, U-IGHV	V3-33/D1-26/JH4	C ARELGDSGTYYWYFDY WGQG	16		QGT40310
OA MALT-L 50108482	V1-69/D5-18/JH4	C ARGPGDTNTY-YYF-Y WGQG	14	71%	AER35974
PB B cell, U-IGHV	V1-2/D1-26/JH4	C ARGSGSSN-YEYYFDY WGQG	15		CEF93834
OA MALT-L 50108482	V1-69/D5-18/JH4	C ARGPG-DTNTYYYFY WGQG	14	71%	AER35974
RF-WOL		C AREYGFDTSDYYYYY WGQG	15
OA MALT-L 50310357	V3-7/D3-16/JH6	C SRVGERA-SYG--RFHRYGMDV WGQG	19	68%	AER35975
Mixture of tissues:tonsils, umbilical cords, peripheral blood and bone marrow, TRH22-10, U-IGHV	V2-5/D5-18/JH6	C AHVGSRGYSYGGLRYYYYGMDV WGQG	22		BAC01901
OA MALT-L, iso 50310357	V3-7/D3-16/JH6	C SRVGERASYGRFHRYGMDV WGQG	19	63%	AER35975
Anti-Influenza HA Ab, 315-24-08_1B08H, M-IGHV	V3-33/D6-13/JH6	C ARVT--ASAGSYHYYGMDV WGQG	17		QGT39573
OA MALT-L, iso 50310357	V3-7/D3-16/JH6	C SRV-GERASYGRFHRYGMDV WGQG	19	74%	AER35975
Anti-influenza Ab, 6652, M-IGHV	V5-51/D5-18/JH6	C ARVVGDREGFG-YH-YGLDV WGQG	18		AOV81892
OA MALT-L, iso 50310357	V3-7/D3-16/JH6	C SRVG-ERASYGRFHRYGMDV WGQG	19	63%	AER35975
Anti-HIV gp41 Ab, TrH007023, M-IGHV	V4-59/D1-1/JH6	C ARVSLER-RYGNYY-YGMDV WGQG	18		AKU38555
OA MALT-L, iso 50310357	V3-7/D3-16/JH6	C SRV-GERASYGRFHRYGMDV WGQG	19	63%	AER35975
CLL, CLL ID58, M-IGHV, CLL #4	V4-34/D4-17/JH6	C ARGYGDSATYKRYYYYGMDV WGQG	20		CAB37184
OA MALT-L, iso 50310357	V3-7/D3-16/JH6	C SRV-GERASYGRFHRYGMDV WGQG	19	63%	AER35975
CLL, IgG1 CLL, pat.9, M-IGHV, CLL #4	V4-34/D4-17/JH6	C ARGYGDSATYKRYYYYGMDV WGQG	20		ABC61098
OA MALT-L, iso 50310357	V3-7/D3-16/JH6	C SRVGERA-SYGRFHRYGMDV WGQG	19	63%	AER35975
Anti-Influenza HA Ab, 20A-604-30_1B05H, M-IGHV	V3-33/D5-18/JH6	C ARDG-RGYSYGSNHYYGMDV WGQG	19		QGT40406
OA MALT-L, iso 50310357	V3-7/D3-16/JH6	C SRVGERASYGRFHRYGMDV WGQG	19	53%	AER35975
DK-01-0224-H1, #252	V3-30/D3-16/JH6	C ARVGEPGGFVDFRYFGMDV WGQG
OA MALT-L, iso 50310357	V3-7/D3-16/JH6	C SRVGERASYGRFHRY-GMDV WGQG	19	63%	AER35975
DK-01-0224-H1, #252, total 66/29,856 = 0.22%	V3-30/D3-16/JH6	C ARVGEPGGFVDF-RYFGMDV WGQG	19
#252, total 66/29,856 = 0.22%, from NL: NL-01-1026-H1, NL-01-0117-H1, NL-01-1085-H1
OA MALT-L 50403420	V4-31/D3-22/JH5	C ARSDRSRNYRMDV WGQG	13	69%	AER35976
PB B cell, U-IGHV	V1-3/D1-26/JH6	C AR-DRARYYGMDV WGQG	12
OA MALT-L 50403420	V4-31/D3-22/JH5	C ARSDRS-RNYR--MDV WGQG	13	85%	AER35976
Anti-influenza H3N2, F004-113H, U-IGHV	V3-53/D2-2/JH6	C ARSLRSTRTFRYGMDV WGQG	16		BAH04534
OA MALT-L 50403420	V4-31/D3-22/JH5	C ARSDR--SRNYRMDV WGQG	13	69%	AER35976
Anti-HSV gD Ab, clone 34-7,	no nt sequence	C AR-DRLLSHSYGMDV WGQG	14		AAB34813
OA MALT-L 50403420	V4-31/D3-22/JH5	C ARSDRSRNYRMDV WGQG	13	69%	AER35976
CLL, CLL127, M-IGHV	V6-1/D3-10/JH6	C AR-DRA-DYGMDV WGQG	11		AAC09133
CLL, NY-01-0175-H1, M-IGHV, #V4|J6|11|4, total 3/29,856 not in NL	V6-1/D3-10/JH6	C AR-DRA-DYGMDV WGQG	11
OA MALT-L 50403420	V4-31/D3-22/JH5	C ARSDRSRNYR--MDV WGQG	13	77%	AER35976
Anti-SARS-CoV2 spike Ab, COV2-3058, M-IGHV	V3-30/D1-26/JH3	C AR-DRSGNYRDAFDI WGQG	14		QKY76584
OA MALT-L 50403420	V4-31/D3-22/JH5	C ARSDRSR---NYRMDV WGQG	13	69%	AER35976
Splenic MZBCL, 12H, M-IGHV	V4-59/D1-20/JH6	C ARSASGRHKWDYGMDV WGQG	16		AAX93809
OA MALT-L 50403420	V4-31/D3-22/JH5	C ARSD--RSRNYRMDV WGQG	13	61%	AER35976
Anti-Influenza HA Ab, 315_05Mem_1A01H, M-IGHV	V3-74/D6-6/JH6	C ARAGAYRPRYYGMDV WGQG	16		QGT37933
OA MALT-L 50403420	V4-31/D3-22/JH5	C A--RSDRSRNYRMDV WGQG	13	61%	AER35976
Anti-RSV Ab, ADI-14392, M-IGHV	V1-69/D6-19/JH6	C ALDSSGRARYYAMDV WGQG	15		AXA12337
OA MALT-L 50403420	V4-31/D3-22/JH5	C ARS-DRSRNYRMDV WGQG	13	61%	AER35976
Anti-Influenza HA Ab, 315-53-06_1B05H, M-IGHV	V4-30.2/D3-10/JH6	C AKSPHRPRYYGMDV WGQG	14		QGT39650
OA MALT-L 50409901, no homology	V3-64/D3-3/JH4	C VPPVFGGVTD WGQG	10		AER35977
OA MALT-L 50502278, no homplogy	V3-23/D3-22/JH6	C AKRGGYNDLRGCEKTYCYGMDV WGQG	22		AER35978
OA MALT-L 50504519, no homology	V4-34/D2-2/JH5	C ARGQYCSSTSCYSDNWNYNVIRPTRGRFDP WGQG	30		AER35978
OA MALT-L 50605072	V3-23/D3-3/JH4	C ANRNGSSPSYYFDY WGQG	14	71%	AER35980
B cell IgM+ from fetus BM, 3fb43, U-IGHV	V4-34/D6-13/JH4	C ARRGGNS-SYYFDY WGQG	13		AAV40467
OA MALT-L 50605072	V3-23/D3-3/JH4	C ANRNGSSPSYYFDY WGQG	14	71%	AER35980
Anti-RSV Ab, ADI-25472, U-IGHV	V3-21/D6-13/JH4	C A-REGSSSWYYFDY WGQG	13		AXA12106
OA MALT-L 50605072	V3-23/D3-3/JH4	C ANRNGSSPSYYFDY WGQG	14	71%	AER35980
Anti-RSV Ab, ADI-19465, U-IGHV	V3-21/D6-13/JH4	C A-RDDSSSWYYFDY WGQG	13		AXA12232
OA MALT-L 50605072	V3-23/D3-3/JH4	C ANRNGSSPSYYFDY WGQG	14	71%	AER35980
Anti-Rota Virus Ab, RVI-15, U-IGHV	V1-46/D3-10/JH4	C A-RDDSPGSYYFDY WGQG	13		AAW67374
OA MALT-L 50605072	V3-23/D3-3/JH4	C ANRNGSSPSYYFDY WGQG	14	79%	AER35980
Anti-TT Ab, 434o15, M-IGHV	V1-18/D4-11/JH4	C A-RDHSSP-YYFDY WGQG	12		AEQ74013
OA MALT-L 50605072	V3-23/D3-3/JH4	C ANRNGSSPS-YYFDY WGQG	14	79%	AER35980
Anti-RSV Ab, ADI-25532, U-IGHV	V3-21/D6-13/JH4	C A-R-GSSSSWYYFDY WGQG	13		AXA12223
OA MALT-L 50605072	V3-23/D3-3/JH4	C ANRNGSSPSYYFDY WGQG	14	79%	AER35980
Anti-TT Ab, 344b03, M-IGHV	V1-18/D2-21/JH4	C A-RDYSSP-YYFDY WGQG	12		AEQ73944
OA MALT-L 50610082	V3-21/D3-9/JH5	C AKEDTDYDILTGYYVNWFDP WGQG	20	75%	AER35981
PB B cell, old1 C3, U-IGHV	V3-7/D3-9/JH5	C ARDQTVYDILTGYYFRWFDP WGQG	20		QBH90035
OA MALT-L 50610082	V3-21/D3-9/JH5	C AKEDTDYDILTGYYVNWFDP WGQG	20	65%	AER35981
DE-01-0452-H1, U-IGHV, #V3|J4.6|20|23	V3-21/D3-9/JH5	C AREDKNYDILTGYYYYYFDY WGQG	20
#V3|J4.6|20|23, total 8/29,856 = 0.03%, from NL: no cases
OA MALT-L 50611094	V3-43/D6-13/JH1	C AKGKLYSSSWYGEFQH WGQG	16	75%	AER35982
PB B cell from neonate, rvgc47a27, U-IGHV	V3-9/D6-13/JH5	C AKG-LYSSSWYGWFDP WGQG	15		ABE66620
OA MALT-L 50611094	V3-43/D6-13/JH1	C AKGKLYSSSWYGE-FQH WGQG	16	63%	AER35982
Anti-Influenza HA Ab, 20A-605-30_1F01H, M-IGHV	V4-31/D6-19/JH1	C ARDRGYSSGWYPEYFQH WGQG	17		QGT37404
OA MALT-L 50611094	V3-43/D6-13/JH1	C AKGKLYSSSWY-GEFQH WGQG	16	63%	AER35982
Anti-Ebola Ab, 9.1.c1426, U-IGHV	V4-30.4/D6-19/JH1	C ARG--YSSGWYLAYFQH WGQG	15		QDF61058
OA MALT-L 50611094	V3-43/D6-13/JH1	C AKG-KLYSSSWYGEFQH WGQG	16	69%	AER35982
Anti-Rota Virus Ab, Hi6B5, M-IGHV	V3-23/D6-19/JH4	C AKGSRGYSSGWYGD--H WGQG	15		ACN63242
OA MALT-L 50614964	V3-23/D1-1/JH3	C A-KG--GTGAFHI WGQG	10	90%	AER35983
PB B cell, M-IGHV	V2-5/D6-13/JH4	C AHKGAVGTGAFHY WGQG	13		CEF90510
OA MALT-L 50614964	V3-23/D1-1/JH3	C AKGGT-GAFHI WGQG	10	60%	AER35983
Anti-RSV Ab, RSV12H, U-IGHV	V3-64/D1-26/JH3	C ARGGSQGAFDI WGQG	11		ACR16080
OA MALT-L 50614964	V3-23/D1-1/JH3	C AKGGT--GAFHI WGQG	10	70%	AER35983
B cell from synovial tissues of RA patient, RA129-A1-18.fa, M-IGHV	V1-3/D1-1/JH3	C ARGSTWNGAFDI WGQG	12		AAR32280
OA MALT-L 50614964	V3-23/D1-1/JH3	C AKGGTG---AFHI WGQG	10	70%	AER35983
MM, N285H, M-IGHV	V4-4/D3-10/JH3	C ARGGSGNYDAFDI WGQG	13		AAZ08986
OA MALT-L 50614964	V3-23/D1-1/JH3	C AKGGTG--AFHI WGQG	10	70%	AER35983
Anti-Ebola Ab, 9.6.1H08, U-IGHV	V4-31/D2-21/JH3	C ARDGRGLGAFHI WGQG	12		QDF61954
OA MALT-L 50614964	V3-23/D1-1/JH3	C AK-GGTGAFHI WGQG	10	70%	AER35983
Anti-Rabies Virus, SC4051, M-IGHV	V3-53/D2-21/JH3	C AREGGDGAFDI WGQG	11		AAY33233
OA MALT-L 50614964	V3-23/D1-1/JH3	C AKGGTGAFHI WGQG	10	60%	AER35983
Anti-Rabies Virus, SC4158, M-IGHV	V3-30/D6-19/JH3	C ARARTGAFDI WGQG	10		AAY33331
OA MALT-L 50614964	V3-23/D1-1/JH3	C AK---GGTGAFHI WGQG	10	70%	AER35983
Anti-RSV Ab, ADI-14384, M-IGHV	V4-30/D3-3/JH3	C ARVFFGGGGAFDI WGQG	13		AXA12265
OA MALT-L 50615491	V3-11/D5-12/JH4	C ARANRDIVGSITGYFDS WGQG	17	65%	AER35984
Splenic MZBCL, slvl25, M-IGHV	V3-48/D1-26/JH4	C ARGDHSIVGLNTDFFDS WGQG	17		CAD31780
OA MALT-L 50615491	V3-11/D5-12/JH4	C ARANRDIVGSITGYFDS WGQG	17	65%	AER35984
PB B cell, U-IGHV	V1-3/D1-26/JH5	C ARA-R-IVGATTG-FDP WGQG	14		CEF93222
OA MALT-L 50615491	V3-11/D5-12/JH4	C ARA--NRDIVGSITGYFDS WGQG	17	65%	AER35984
Anti-influenza, F082-005h, M-IGHV	V3-30/D5-12/JH4	C ARDYLNSEMVATITGFLDS WGQG	19		BAU71347
OA MALT-L 50615491	V3-11/D5-12/JH4	C ARA--NRDIVGSITGYFDS WGQG	17	65%	AER35984
Anti-influenza, F082-105h, M-IGHV	V3-30/D5-12/JH4	C ARDHLNSEIVATITGFLDY WGQG	19		BAU71352
OA MALT-L 50615491	V3-11/D5-12/JH4	C ARANRDIVGSIT-GYFDS WGQG	17	65%	AER35984
B cell from cerebrospinal fluid of MS patient, 1A-3G1.5, M-IGHV	V3-30/D4-17/JH4	C ARG--DVVTTVTTGYFDY WGQG	16		CAB44823
OA MALT-L 50615491	V3-11/D5-12/JH4	C ARANRDIVGSITGYFDS WGQG	17	65%	AER35984
CLL, CLL P1403H, U-IGHV, CLL-NS	V4-39/D1-26/JH5	C AR-HREVVGAV-GWFDP WGQG	16		AAZ08831
OA MALT-L 50615491	V3-11/D5-12/JH4	C ARANR--DIVGSITGYFDS WGQG	17		AER35984
B cell or plasma cell from synovial tissue, P7_PC78_HC, M-IGHV	V1-46/D5-12/JH4	C ARDSRGGNIV-STT-YFDY WGQG	17		ADX66123
OA MALT-L 50617699	V3-43/D6-13/JH6	C AKAVAAAGLPKKCYYGMDV WGQG	19	68%	AER35985
PB B cell / plasmablast, MMmis117, U-IGHV	V3-23/D6-13/JH6	C AKDLAAAGIPP-YYYGMDV WGQG	18		CAB75717
OA MALT-L 50617699	V3-43/D6-13/JH6	C AKAVAAA-GLPKKCYYGMDV WGQG telt niet	19	68%	AER35985
Anti-HIV Ab, CLK341_HC, U-IGHV	V3-9/D6-13/JH6	C AKDIAAAAGY---YYYGMDV WGQG	17		AXA20259
iso 50620163	V3-7/JH4	C ARDYYFDF WGQG	8	100%	AER35986
PB B cell IgM+, IgM-4900532, U-IGHV	V3-66/JH4	C AREYYFDY WGQG	8		ADA54821
iso 50620163	V3-7/JH4	C AR---DYYFDF WGQG	8	100%	AER35986
Anti-Ebola Ab, 5.6.c3118, M-IGHV	V3-9/D4-17/JH4	C ARSYGDYYFDY WGQG	11		QDF60911
iso 50620163	V3-7/JH4	C ARDY---YFDF WGQG	8	100%	AER35986
Anti-SARS-CoV2, CC12.2-HC, U-IGHV	V3-53/D4-17/JH4	C ARDYGDLYFDY WGQG	11		QLI62486
iso 50620163	V3-7/JH4	C ARDYYF-DF WGQG	8	75%	AER35986
CLL, ES-01-0215-H1, M-IGHV, #273	V3-7/D4-23/JH5	C ARDYEGGDY WGQG	9
#273, total, 10/29,856 = 0.03%, from NL: NL-01-1214-H1, NL-01-0270-H1
iso 50620163	V3-7/JH4	C ARDYYFDF WGQG	8	75%	AER35986
CLL, IT-08-0063-H1, M-IGHV, #V3|J1.3.4.5.6|7|1	V3-7/JH4	C ARDP-FDF WGQG	7
#V3|J1.3.4.5.6|7|1, total 38/29,856 = 0.13%, from NL: NL-04-0055-H1
OA MALT-L 50620932	V3-7/D3-3/JH4	C ARGGDTYYDFWSGYGRFVY WGQG	19	79%	AER35987
Plasmablast, Ab response in Kawasaki Disease, clone KD41H11, U-IGHV	V3-74/D3-3/JH4	C ARGQDTYYDFWSGY-R--Y WGQG	16		QFR44419
OA MALT-L 50620932	V3-7/D3-3/JH4	C ARGGDTYYDFWSGYGRFVY WGQG	19	63%	AER35987
Anti-Ebola Ab, 2.1.1D07, M-IGHV	V3-23/D3-3/JH4	C AKVGE-YYDFWSGYSPFEY WGQG	18		QDF61593
OA MALT-L 50620932	V3-7/D3-3/JH4	C ARGGDTYYDFWSGYGR--FVY WGQG	19	68%	AER35987
PB B cell, U-IGHV	V1-46/D3-3/JH4	C ARAGQ-YYDFWSGYSKPDFDY WGQG	18		CEF93817
OA MALT-L 50620932	V3-7/D3-3/JH4	C ARGGDTYYDFWSGYGRFVY WGQG	19	63%	AER35987
Anti-Ebola Ab, 2.1.1B04, M-IGHV	V3-23/D3-3/JH4	C AKVGE-YYDFWSGYSPFDY WGQG	18		QDF61579
OA MALT-L 50620932	V3-7/D3-3/JH4	C ARGGDTYYDFWSGYGRFVY WGQG	19	68%	AER35987
Anti-Ebola Ab, 5.1.7H11, M-IGHV	V3-23/D3-3/JH4	C AKCGE-YYDFWSGYSPFDY WGQG	18		QDF61902
OA MALT-L 50700052	V3-48/D6-13/JH5	C ARG-RVVPPQHGADNWFDT WGQG	18	67%	AER35988
PB B cell, CT15, M-IGHV	V1-69/D2-2/JH5	C ARGGRVVPAAEG--NWFDP WGQG	17		QEP20509
OA MALT-L 50700052	V3-48/D6-13/JH5	C ARGRVVPPQHGADNWFDT WGQG	18	56%	AER35988
Anti-Ebola Ab, ADI-15842, M-IGHV	V1-46/D6-25/JH5	C ARDRA---QAGTNNWFDP WGQG	15		AMK70247
OA MALT-L, iso 50708565	V3-30/D3-9/JH4	C ARGTLVRYFDWSPGY WGQG	15	73%	AER35990
PB B cell, CAP248, M-IGHV	V4-39/D3-9/JH4	C ARSLLFRYFDWS-GY WGQG	14		QEP22582
OA MALT-L, iso 50708565	V3-30/D3-9/JH4	C ARGTLVRYFDWSPGY WGQG	15	67%	AER35990
Anti-coagulation factor VIII, F5P1G11, U-IGHV	V1-8/D3-9/JH4	C ARGQ-GRYFDWLPDY WGQG	14		AAZ07877
OA MALT-L 50709141	V3-15/D4-17/JH4	C TTFTLNSVQ--Y WGQG	9	78%	AER35991
IgM plasma cell from duodenum, 46-59m, M-IGHV	V3-15/D3-22/JH4	C TTITMIDVHKDY WGQG	12		AAQ05447
OA MALT-L 50709141	V3-15/D4-17/JH4	C TTFTLN-SVQY WGQG	9	67%	AER35991
B cell from synovial tissues of RA patient, RA702-M4-21.fa, M-IGHV	V4-39/D3-9/JH4	C TTHTADYDVDY WGQG	10		AAS86107
OA MALT-L 59808000	V3-33/D2-8/JH5	C ARSHLGSAGG-KWFDP WGQG	15	67%	AER35992
PB B cell, M-IGHV	V6-1/D6-13/JH5	C ARDRLEGAGGTRWFDP WGQG	16		CEF95147
OA MALT-L 59808000	V3-33/D2-8/JH5	C ARSHLGSAG-GKWFDP WGQG	15	67%	AER35992
Plasmablast, Ab response in Kawasaki Disease, clone KD31C12, M-IGHV	V4-4/D6-13/JH5	C ARNHVGSSGSGVWLDP WGQG	16		QFR44624
OA MALT-L 59808000	V3-33/D2-8/JH5	C ARS-HLGSAGGKWFDP WGQG	15	67%	AER35992
OA MALT-L, OAMZL22, M-IGHV	V4-38/D4-23/JH5	C ARGVH-GSNSGNWFDP WGQG	15		AFC97624
OA MALT-L 59808000	V3-33/D2-8/JH5	C ARSHLGSAGGKWFDP WGQG	15	67%	AER35992
OA MALT-L, OAMZL17, M-IGHV	V4-39/D6-19/JH5	C AR-HL-SSGSKSFDP WGQG	13		AFC97619
OA MALT-L 59808000	V3-33/D2-8/JH5	C ARSHLGS-AGGKWFDP WGQG	15	67%	AER35992
Plasmablast, Ab response in Kawasaki Disease, clone KD82G5, M-IGHV	V4-39/D2-8/JH5	C AR--LNSLTGGAWFDP WGQG	14		QFR44948
OA MALT-L 59808000	V3-33/D2-8/JH5	C ARSHLG-SAGGKWFDP WGQG	15	67%	AER35992
Anti-Influenza HA Ab, HMCON7, M-IGHV	V3-23/D2-15/JH5	C AKS--GWSRGGNWFDP WGQG	14		BBE39111
OA MALT-L 59808000	V3-33/D2-8/JH5	C ARSH--LGSAGGKWFDP WGQG	15	60%	AER35992
Anti-RSV Ab, ADI-19426, U-IGHV	V4-59/D3-9/JH5	C ARGNEELGT-GSNWFDP WGQG	14		AXA12109
OA MALT-L 59808000	V3-33/D2-8/JH5	C ARSHLGSAGGKWFDP WGQG	15	60%	AER35992
Anti-Rota Virus Ab, HiBV10-30, M-IGHV	V4-4/D6-13/JH5	C ARAPPGAATGYWFDP WGQG	15		ACN63335
OA MALT-L 59808000	V3-33/D2-8/JH5	C ARS--HLGSAGGKWFDP WGQG	15	67%	AER35992
Anti-Influenza HA H1&H5 Ab, 310-18B4_H, M-IGHV	V1-69/D3-10/JH5	C ARSGNYYGSGSGGWFDP WGQG	17		AHJ39764
OA MALT-L, iso 459486	V3-30/D2-15/JH3	C AKALSTYCSGSSCYSSGFDV WGQG	20	70%	AER35993
Anti-pneumococcal polysaccharide Ab, Y4, M-IGHV	V3-30/D2-2/JH4	C AKARSSYCTSTSCYSSAFDI WGKG	20		AAY57093
OA MALT-L, iso 459486	V3-30/D2-15/JH3	C AKALSTYCSGSSCYSSGFDV WGQG	20	65%	AER35993
Anti-pneumococcal polysaccharide PPS4 Ab, D1-7-VH3-18, M-IGHV	V3-30/D2-2/JH4	C ARALSSYCHTTSCYSSGLDY WGQG	20		ABI74428
OA MALT-L, iso 459486	V3-30/D2-15/JH3	C AK-ALSTYCSGSSCYSSGFDV WGQG	19	70%	AER35993
B cell from tonsil, T3.3.5, U-IGHV	V3-30/D2-15/JH6	C AKGAID-YCSGGSCYSGGMDV WGQG	19		CAF28435
OA MALT-L, iso 459486	V3-30/D2-15/JH3	C AKALSTYCSGSSCYSSGFDV WGQG	20	65%	AER35993
CLL, CLL147, M-IGHV	V4-59/D2-15/JH3	C AR-LHRYCSGASCYSDAFDI WGQG	19		AAC09140
CLL, CLL147, NY-01-0186-H1, M-IGHV, #V4|J3|19|9 total 3/29,856 no cases in NL	V4-59/D2-15/JH3	C AR-LHRYCSGASCYSDAFDI WGQG	19		3 members
OA MALT-L, iso 459486	V3-30/D2-15/JH3	C AKALSTYCSGSSCYSSGFDV WGQG	20	60%	AER35993
B cell from cerebrospinal fluid of multiple sclerosis patient, 1A-3M35, M-IGHV	V3-30/D2-15/JH4	C AKPIG-YCSGGSCYS--FDY WGQG	17		CAB44866
OA MALT-L, iso 459486	V3-30/D2-15/JH3	C AKALSTYCSGSSCYSSGFDV WGQG	20	65%	AER35993
B cell or plasma cell from synovial tissue, P2_Agg_2.6.3, M-IGHV	V3-23/D2-15/JH4	C ARAYAFYCSGRSCYSSYFDY WGQG	20		ADX65140
OA MALT-L 504117481	V4-59/D3-3/JH6	C ARARTPEYYDFWSGYYTGYYYYYMDV WGQG	26	77%	AER35994
PB B cell, IgG3, P13G309, M-IGHV	V3-72/D3-3/JH6	C VRESLPAYYDFWSGYYTPYYYYYMDV WGKG	26		ADM43819
OA MALT-L 504117481	V4-59/D3-3/JH6	C ARARTPEYYDFWSGYY-TGYYYYYMDV WGQG	26	92%	AER35994
CLL, IT-07-0381, U-IGHV, #V4-59|J6|26|1	V4-59/D3-3/JH6	C ARARK-EYYDFWSGYYTTGYYYYGMDV WGQG	26
#V4-59|J6|26|1, total 6/29,856 = 0.02%, from NL: no cases
OA MALT-L 504117482	V3-15/D1-14/JH4	C TRDRNDGLN- WGQG	9	67%	AER35995
Plasmablast, Ab response in Kawasaki Disease, clone KD72C4, M-IGHV	V3-53/D1-1/JH4	C ARDRNGDLDY WGQG	10		QFR44740
OA MALT-L 504117482	V3-15/D1-14/JH4	C TRDRNDGLN--- WGQG	9	78%	AER35995
Anti-RSV Ab, ADI-22765, U-IGHV	V3-21/D5-24/JH4	C ARDRGDGYNYDY WGQG	12		AXA12137
OA MALT-L 504117482	V3-15/D1-14/JH4	C TRDRNDGLN- WGQG	9	88%	AER35995
Plasma cell, SP-VH3-124, M-IGHV	V3-74/D4-23/JH6	C ARDRWDGMDV WGQG	10		ACS95796
OA MALT-L 504117482	V3-15/D1-14/JH4	C TRDRNDGLN- WGQG	9	78%	AER35995
CLL, CLL175, U-IGHV	V3-21/D1-14/JH6	C ARDRN-GMDV WGQG	9		AAL17956
CLL, NL-01-0694-H1, M-IGHV, #2	V3-21/D1-14/JH6	C ARDRN-GMDV WGQG	9
OA MALT-L 504117482	V3-15/D1-14/JH4	C TRDRND-GLN- WGQG	9	78%	AER35995
CLL, CLL127, M-IGHV	V6-1/D3-10/JH6	C ARDRADYGMDV WGQG	11		AAC09133
CLL, NY-01-0175-H1, M-IGHV, #V4|J6|11|4	V6-1/D3-10/JH6	C ARDRADYGMDV WGQG	11		3 members
OA MALT-L 504117482	V3-15/D1-14/JH4	C TRDRNDGLN- WGQG	9	67%	AER35995
Anti-Influenza Ab, S1V2-51, M-IGHV	V3-30/D3-10/JH6	C ARDRG-GLDV WGQG	9		QBI59775
OA MALT-L 504117482	V3-15/D1-14/JH4	C TRDR--NDGLN- WGQG	9	67%	AER35995
Plasmablast, Ab response in Kawasaki Disease, clone KD71G3, M-IGHV	V3-33/D1-26/JH3	C ARDRSYNDAFDF WGQG	12		QFR44719
OA MALT-L 504117482	V3-15/D1-14/JH4	C TRDR--NDGLN- WGQG	9	78%	AER35995
Anti-SARS-CoV2 spike protein, COV2-2274, M-IGHV	V3-48/D1-7/JH4	C ARDRGWNYGLDY WGQG	12		QKY76576
OA MALT-L 504117482	V3-15/D1-14/JH4	C TRDRN-DGLN--- WGQG	9	67%	AER35995
CLL, CLL153, M-IGHV, CLL-NS	V3-66/D5-18/JH3	C ARDRNADGSTFDI WGQG	12		AAC09142
OA MALT-L 504135491	V3-23/D5-12/JH6	C ARRKSDEEY--ALDV WGQG	13	69%	AER35996
Anti-Influenza Ab, F113-126, M-IGHV	V4-39/D2-15/JH6	C ARRRGGEQYYYGLDV WGQG	15		BBE36511
OA MALT-L 504135491	V3-23/D5-12/JH6	C ARRKSD--EEYALDV WGQG	13	85%	AER35996
PB B cell, CAP248, M-IGHV	V3-20/D1-26/JH6	C ARRKWEQYDIYAMDV WGQG	15		QEP21867
OA MALT-L 504135491	V3-23/D5-12/JH6	C ARRKSDEEYALDV WGQG	13	61%	AER35996
Anti-Influenza HA Ab, 315-54-08_1B04H, M-IGHV	V5-51/D5-12/JH6	C ARR--DPEYGVDV WGQG	11		QGT40189
OA MALT-L 504135491	V3-23/D5-12/JH6	C ARRKSDEEYALDV WGQG	13	61%	AER35996
B cell IgA+ from nasal mucosa in allergic rhinitis, 116, M-IGHV	V3-33/D5-24/JH4	C ARRKSGDGYTIDY WGQG	13		AAY18548
OA MALT-L 504135491	V3-23/D5-12/JH6	C ARRKSDEEY--ALDV WGQG	13	61%	AER35996
Anti-Influenza Ab, F113-110, M-IGHV	V4-39/D7-27/JH6	C ARRRAGESYYYGMDV WGQG	15		BBE36509
OA MALT-L 504135491	V3-23/D5-12/JH6	C ARRKSDEEYALDV WGQG	13	69%	AER35996
Anti-Influenza HA Ab, K77-2B06, M-IGHV	V3-30/D2-15/JH6	C AREKGEEEAGMDV WGQG	13		QAV54837
OA MALT-L 504135491	V3-23/D5-12/JH6	C ARRKSDEEY--ALDV WGQG	13	61%	AER35996
Anti-Influenza Ab, F113-140, M-IGHV	V4-39/D5-24/JH6	C ARRRGGEKYLYGMDV WGQG	15		BBE36504
OA MALT-L 504135491	V3-23/D5-12/JH6	C ARRKSDE--EYALDV WGQG	13	61%	AER35996
Anti-SARS-CoV2 spike protein, COV2-2368, M-IGHV	V5-51/D3-16/JH6	C ARRRGGIGIEYGMDV WGQG	15		QKY76516
OA MALT-L 504135492	V3-43/D1-26/JH4	C VKN--FNRGHFHY WGQG	11	64%	AER35997
B cell from term cord blood, CB#4/#187/7B, U-IGHV	V3-64D/D4-23/JH4	C VKDHGYSSGHFDY WGQG	13		AAT02055
OA MALT-L 504135492	V3-43/D1-26/JH4	C VKN-FNRG---HFHY WGQG	11	64%	AER35997
Anti-Influenza HA Ab, 315-24-06_1F05H, M-IGHV	V6-1/D7-27/JH4	C VRGGFNWGIASHFDY WGQG	15		QGT39632
OA MALT-L 504135492	V3-43/D1-26/JH4	C VKNFN--RG-HFHY WGQG	11	73%	AER35997
Anti-Ebola Ab, 5.1.5E08-VH, M-IGHV	V3-23/D3-3/JH4	C AKDFDFWSGNHFDY WGQG	14		QDF61815
OA MALT-L 504135492	V3-43/D1-26/JH4	C V-KNFN--RGHFHY WGQG	11	64%	AER35997
Anti-CMV gB (AD-1 epitope) Ab, ITC48, M-IGHV	V4-31/D1-14/JH4	C VGKGINTARGNFEY WGQG	14		AAC61605
OA MALT-L 507061141	V3-30/D6-19/JH4	C AKDPVPVSGGHYFDY WGQG	14	71%	AER35998
PB B cell, U-IGHV	V3-23/D6-25/JH4	C AKDPMPYSSGDHFDY WGQG	14		CEF92356
OA MALT-L 507061141	V3-30/D6-19/JH4	C AKDPVPVSGGH-YFDY WGQG	14	79%	AER35998
Anti-HIV gp120 Ab, 16c,	V1-69/D5-12/JH4	C ATEPIPLSGNRGYFDY WGQG	15		AAR88373
OA MALT-L 507061141	V3-30/D6-19/JH4	C AKDPV--PVSGGHYFDY WGQG	14	64%	AER35998
B cell or plasma cell from synovial tissue, P2_Agg_1.2.9, M-IGHV	V3-21/D-13/JH4	C ARDPVLGPYSSSYYFDY WGQG	16		ADX65069
OA MALT-L 507061141	V3-30/D6-19/JH4	C AKDPVPVSGGHYFDY WGQG	14	64%	AER35998
CLL, CLL261, M-IGHV	V3-33/D2-21/JH4	C ARDPV-VATAYYFDY WGQG	13		AAL17961
CLL, NY-01-0231-H1, M-IGHV, # V3-33|J4|14|2	V3-33/D2-21/JH4	C ARDPV-VATAYYFDY WGQG	13		2 members
OA MALT-L 507061141	V3-30/D6-19/JH4	C AKDPVPVSGGHYFDY WGQG	14	64%	AER35998
Anti-Ebola Ab, ADI-15811, U-IGHV	V3-30/D6-19/JH4	C AKGRAPVAGTSYFDY WGQG	14		AMK70189
OA MALT-L 507061141	V3-30/D6-19/JH4	C AKDPVPVSGGHYFDY WGQG	14	71%	AER35998
Plasmablast, Ab response in Kawasaki Disease, clone KD41A7, U-IGHV	V3-43/D6-19/JH4	C AKDIVGDSSGWYFDY WGQG	14		QFR44368
OA MALT-L 507061141	V3-30/D6-19/JH4	C AKDPV--PVSGGHYFDY WGQG	14	71%	AER35998
Anti-pneumococcal polysaccharide 14 (PPS14) Ab, clone 8, M-IGHV	V3-30/D6-6/JH4	C AKDPLEYSSSGVFYFDY WGQG	16		ABA26136
OA MALT-L 957788	V3-7/D3-22/JH3	C ARGDYYDSSGYYHDAFDI WGQG	18	100%	AER35999
Clonal B cell in HCV infected patient with Mixed cryoglubulinemia, LDU125, clone B4, U-IGHV	V3-7/D3-22/JH3	C ARGDYYDSSGYYHDAFDI WGQG	18		ACX46918
OA MALT-L 957788	V3-7/D3-22/JH3	C ARGDYYDSSGYYHDAFDI WGQG	18	94%	AER35999
RF from PB B cell, RF-TT5, M-IGHV	V3-7/D3-22/JH3	C ARGDYYDSSGNYHDAFDV WGQG	18		AAB58444
OA MALT-L 957788	V3-7/D3-22/JH3	C AR--GDYYDSSGYYHDAFDI WGQG	18	94%	AER35999
Plasma cell or B cell from synovial tissue, P2_Ass_1.1.11, U-IGHV	V4-59/D3-22/JH3	C ARQGGDYYDSSGYYYDAFDI WGQG	20		ADX65192
OA MALT-L 957788	V3-7/D3-22/JH3	C ARGDYYDSSGYYHDAFDI WGQG	18	89%	AER35999
Clonal expanded B cell clone from parotid salivary gland of Sjogren's syndrome patient, M-IGHV	V3-7/D3-22/JH3	C ARGDYYDSSDYYIDAFDI WGQG	18		AAG40825
OA MALT-L 957788	V3-7/D3-22/JH3	C ARGDYYDSSGYYHDAFDI WGQG	18	94%	AER35999
Clonal expanded B cell clone from parotid salivary gland of Sjogren's syndrome patient, MA-1, U-IGHV	V3-7/D3-22/JH3	C ARGDYYDSSG-FHDAFDI WGQG	17		AAC04812
OA MALT-L 957788	V3-7/D3-22/JH3	C ARGDYYDSSGYYHDAFDI WGQG	16	89%	AER35999
DLBCL from HCV-infected patient with type II MC,	V3-7/D3-22/JH3	C ARGDYYDTSGYFSDAFDI WGQG	16		AAG33836
OA MALT-L 957788	V3-7/D3-22/JH3	C AR--GDYYDSSGYYHDAFDI WGQG	18	89%	AER35999
Plasma cell or B cell from synovial tissue, P2_Ass_1.1.12, U-IGHV	V4-59/D3-22/JH3	C AKQGGDYYDSSGYYYDAFDI WGQG	20		ADX65193
OA MALT-L 957788	V3-7/D3-22/JH3	C ARGDYYDSSGYYHDAFDI WGQG	18	89%	AER35999
Salivary gland MALT-L, iso 10, M-IGHV	V3-7/D3-22/JH3	C ARGDYYDSSGYFSDAFDT WGQG	18		AAF61684
OA MALT-L 957788	V3-7/D3-22/JH3	C AR-GDYYDSSGYYHDAFDI WGQG	18	89%	AER35999
PB B cell from neonate, aa41c31, M-IGHV	V3-7/D3-22/JH3	C ARDGNYYDSSGYY-DAFDI WGQG	18		ABE66999
OA MALT-L 957788	V3-7/D3-22/JH3	C ARGDYYDSSGYY-HDAFDI WGQG	18	89%	AER35999
Anti-RSV Ab, ADI-25467, U-IGHV	V4-59/D3-22/JH3	C ARGYYYDSSGYYPNDAFDI WGQG	19		AXA12242
OA MALT-L 957788	V3-7/D3-22/JH3	C ARGDYYDSSGYYHDAFDI WGQ		83%	AER35999
Expanded B cell clone from HCV-infected patient with type II MC, LDU125, E3, M-IGHV	V3-7/D3-22/JH3	C ARGHYYDSGGYYHDAFDS WGQ			ACX46943
OA MALT-L 957788	V3-7/D3-22/JH3	C AR--GDYYDSSGYYHDAFDI WGQG	18	83%	AER35999
Anti-SARS-CoV2 spike protein, COVA1-19, U-IGHV	V3-21/D3-22/JH3	C ARWKSDYYDSSGYYPAAFDI WGQG	20		QKQ15166
OA MALT-L 957788	V3-7/D3-22/JH3	C ARGDYYDSSGYYHDAFDI WGQG	18	89%	AER35999
Rheumatoid factor, RF-M7		C ARGDYYDSGGDYIDAFDI WGQG	18
OA MALT-L 957788	V3-7/D3-22/JH3	C ARGDYYDSSGYYHDAFDI WGQG	18	89%	AER35999
Gastric MALT-L, M6		C ARGDYFDSSGSFIDAFDI WGQG	18
OA MALT-L 500002	V3-11/D1-26/JH5	C ARGGRATWGWFDP WGQG	13	77%	AER36000
PB B cell from neonate, 24g02, U-IGHV	V1-46/D5-24/JH5	C ARGGRVTRHWFDP WGQG	13		ABI35623
OA MALT-L 500002	V3-11/D1-26/JH5	C ARGGRATW--GWFDP WGQG	13	77%	AER36000
Anti-Ebola Ab, 5.6.c2453, M-IGHV	V4-59/D6-13/JH5	C ARGG-GSWYEGWFDP WGQG	14		QDF60636
OA MALT-L 500002	V3-11/D1-26/JH5	C ARGGRATWG---WFDP WGQG	13	69%	AER36000
Anti-RSV Ab, RSV50H, M-IGHV	V1-18/D5-18/JH5	C ARGDVSSWGHINWFDP WGQG	16		ACR16111
OA MALT-L 500002	V3-11/D1-26/JH5	C ARG-GRATWGWFDP WGQG	13	77%	AER36000
Anti-Influenza HA Ab, 315-06-08_1H01H, M-IGHV	V4-30.2/D1-1/JH5	C ARDTGRA--GWFDP WGQG	12		QGT38176
OA MALT-L 500002	V3-11/D1-26/JH5	C ARGGRATWGWFDP WGQG	13	62%	AER36000
Anti-HCV E2 Ab, A12, M-IGHV	V1-69/D2-15/JH5	C SRG--SCWGWFDP WGQG	11		CAB43009
OA MALT-L 500002	V3-11/D1-26/JH5	C ARGGRATW--GWFDP WGQG	13	69%	AER36000
Anti-Ebola Ab, 5.6.c2867-VH, M-IGHV	V4-59/D6-19/JH5	C ARGG-SPWYGSWFDP WGQG	12		QDF60832
OA MALT-L 500003	V4-34/D2-2/JH1	C AKAPSCSSVSCHGYFQH WGRG	17	65%	AER36001
PB IgG B cell from neonate, ag50d21, U-IGHV	V3-64/D2-2/JH1	C VKDPYCSSTSCYGYFQH WGQG	17		ABE66546
OA MALT-L 5000004	V3-74/D6-13/JH6	C ARDPGIAA--HYPLDV WGQG	14	79%	AER36002
Anti-Ebola Ab, 2.1.6E12, U-IGHV	V3-66/D6-13/JH6	C ARDRGIAAANYYGMDV WGQG	16		QDF61636
OA MALT-L 5000004	V3-74/D6-13/JH6	C ARDPGIAAHYPLDV WGQG	14	71%	AER36002
Anti-HIV gp41 Ab, TrH006480, M-IGHV	V1-69/D6-13/JH6	C AREGDIAAVYSMDV WGQG	14		AKU38750
OA MALT-L 5000004	V3-74/D6-13/JH6	C ARDPGIAAHY---PLDV WGQG	14	71%	AER36002
Anti-RSV Ab, ADI-18966, M-IGHV	V3-30/D3-10/JH6	C ARDPGVGSYYNVVGMDV WGQG	11		APZ85041
OA MALT-L 5000004	V3-74/D6-13/JH6	C ARD--PGIAAHYPLDV WGQG	14	79%	AER36002
PB B cell, M-IGHV	V3-74/D6-25/JH6	C ARDGPPGIAA-WGMDV WGQG	15		CEF95218
OA MALT-L 5000004	V3-74/D6-13/JH6	C ARDPGIAAHYPLDV WGQG	14	64%	AER36002
B cell from Wegener's granuloma, Scy175, M-IGHV	V6-1/D2-2/JH6	C ARDPGY--NYGMDV WGQG	12		CAJ19545
OA MALT-L 5000004	V3-74/D6-13/JH6	C AR--DPGIAAHYPLDV WGQG	14	64%	AER36002
Anti-Influenza HA Ab, 150055-032_4B04H, M-IGHV	V1-69/D3-22/JH6	C ARYESPGIGDDYGLDV WGQG	16		QED55617
OA MALT-L 5000005	V1-69/D3-22/JH4	C AREFASDSSGYYYYY WGQG	15	87%	AER36003
Gastric MALT-L, ML16, only VH-CDR3		C AREFSYDRSGYYYYY WGQG	15		AAC52055
OA MALT-L 5000005	V1-69/D3-22/JH4	C AREFASDSSGYYYYY WGQG	15	87%	AER36003
B cell lymphoma in HCV-infected patient with type II MC, M-IGHV	V1-69/D3-22/JH4	C ARAFSSDTSGYYYYY WGQG	15		AAG33826
OA MALT-L 5000005	V1-69/D3-22/JH4	C AREFASDSSGYYYYY WGQG	15	87%	AER36003
Clonally expanded B cell in HCV-infected patient with type II MC, LDU125, D12, M-IGHV	V1-69/D3-22/JH4	C AREFNYDSSGYYYFY WGQG	15		ACX46924
OA MALT-L 5000005	V1-69/D3-22/JH4	C AREFASDSSGYYYYY WGQG	15	73%	AER36003
B-cell lymphoma, Ma, M-IGHV	V1-69/D3-22/JH4	C ARELGYDSSAYYYYY WGQG	15		AAU84886
OA MALT-L 5000005	V1-69/D3-22/JH4	C AREFASDSSGYYYYY WGQG	15	67%	AER36003
Clonally expanded B cell in HCV-infected patient with type II MC, Na, M-IGHV	V3-7/D2-21/JH4	C AREYGTSTDGYYYYY WGQG	15		AAQ97211
OA MALT-L 5000005	V1-69/D3-22/JH4	C AREFASDSSGYYYY-Y WGQG	15	87%	AER36003
Anti-Influenza HA Ab, 315-54-05M_1B01H, M-IGHV	V3-33/D3-22/JH4	C AREGDSNSSGYYYFDY WGQG	16		QGT40317
OA MALT-L 5000005	V1-69/D3-22/JH4	C AREFASDSSGYYYYY WGQG	15	73%	AER36003
Clonally expanded B cell in HCV-infected patient with type II MC, LDU125, E3, M-IGHV	V1-69/D3-22/JH4	C AR--GPDSSGYYYFY WGQG	13		ACX46925
OA MALT-L 5000005	V1-69/D3-22/JH4	C AREFASDSSGYYYYY WGQG	15	73%	AER36003
N-MZBCL from HCV-infected patient, pat.1, M-IGHV	V1-69/D3-22/JH4	C AR--GPDSSGYYYFY WGQG	13		AAK31251
OA MALT-L 5000005	V1-69/D3-22/JH4	C AREFASDSSGYYY-YY WGQG	15	73%	AER36003
Anti-Influenza HA Ab, 20A-604-30_1G11H, M-IGHV	V3-33/D3-22/JH4	C ARELSHDSSGYYYLHY WGQG	16		QGT40333
OA MALT-L 5000005	V1-69/D3-22/JH4	C AREFASDSSGYYYY-Y WGQG	15	73%	AER36003
Anti-Influenza HA Ab, 315-54-04_1F03H, M-IGHV	V3-30/D3-22/JH4	C AKDFYSDSSGYYYLDY WGQG	16		QGT40309
OA MALT-L 5000005	V1-69/D3-22/JH4	C AREFASDSSGYYYYY WGQG	15	73%	AER36003
PB B cell, U-IGHV	V1-46/D3-22/JH4	C ARV---DSSGYYFYY WGQG	12		CEF93574
OA MALT-L 5000005	V1-69/D3-22/JH4	C AREFAS--DSSGYYYYY WGQG	15	73%	AER36003
B cell from lymph node of HCV-infected patient, X3, M-IGHV	V1-18/D3-22/JH4	C ARGFGGVGDSSGYYYAY WGQG	17		AAN74987
OA MALT-L 5000005	V1-69/D3-22/JH4	C AREFASDSSGYYYYY WGQG	15	73%	AER36003
MALT-L of HCV-infected patient with type II MC, M-IGHV	V1-69/D3-22/JH4	C AR--GTDSSNYYYFY WGQG	13		AAG33831
OA MALT-L 5000005	V1-69/D3-22/JH4	C AREFASDSSGYYYYY WGQG	15	73%	AER36003
N-MZBCL from HCV-infected patient, pat.5, M-IGHV	V1-69/D3-22/JH4	C AR--GPDSSAYYYFY WGQG	13		AAK31255
OA MALT-L 5000005	V1-69/D3-22/JH4	C AREFASDSSGYYYYY WGQG	15	73%	AER36003
Splenic MZBCL, case #1, M-IGHV	V1-69/D3-22/JH4	C AR--GPDSSAYYYFY WGQG	13		AAM90241
OA MALT-L 5000005	V1-69/D3-22/JH4	C AREFASDSSGYYYYY WGQG	15	73%	AER36003
N-MZBCL from HCV-infected patient, pat.4, M-IGHV	V1-69/D3-22/JH4	C AR--GPDSSAYYYFY WGQG	13		AAK31254
OA MALT-L 5000005	V1-69/D3-22/JH4	C AREFASDSSGYYYY-Y WGQG	15	80%	AER36003
Anti-Rota Virus Ab, HVK3-32, M-IGHV	V5-51/D3-22/JH4	C AR-LAYDSSGYYYFDY WGQG	15		ABM67260
OA MALT-L 5000005	V1-69/D3-22/JH4	C AREFASDSSGYYYYY WGQG	15	67%	AER36003
Clonally expanded B cells of salivary gland of Sjogren's syndrome patient, JA-1, M-IGHV	V1-69/D3-22/JH4	C ARG-PGDNSGYYYFY WGQG	14		AAC04816
OA MALT-L 5000005	V1-69/D3-22/JH4	C AREFASDSSGYYYYY WGQG	15	80%	AER36003
WOL-RF		C AREYGFDTSDYYYYY WGQG	15		Andrews, PNAS (1981)78:3799
OA MALT-L 5000006	V3-23/D3-22/JH4	C AKFRSTSYPYYFDY WGQG	14	79%	AER36004
Plasma cell, ADM-VH3-183, M-IGHV	V3-23/D1-26/JH4	C AKENSGSYPYYFDY WGQG	14		ACS96021
OA MALT-L 5000006	V3-23/D3-22/JH4	C AKFRSTSYP-YYFDY WGQG	14	71%	AER36004
Anti-Influenza HA Ab, FI521VH, M-IGHV	V1-69/D5-24/JH4	C ARTKSTIYPPYYFDY WGQG	15		AIN40419
OA MALT-L 5000006	V3-23/D3-22/JH4	C AKFRSTSYPYYFDY WGQG	14	64%	AER36004
Anti-Staphylococcus aureus Ab, St1-93, M-IGHV	V3-23/D6-6/JH4	C AKAPAVSHPYYFDY WGQG	14		AHZ08852
OA MALT-L 5000006	V3-23/D3-22/JH4	C AKFRSTSYP-YYFDY WGQG	14	64%	AER36004
B cell/plasmablast from synovium RA patient, S20P4,	V3-21/D3-3/JH4	C ARMSSTPYAEYYFDY WGQG	15		AAB06429
OA MALT-L 5000007	V3-30/D3-3/JH6	C AKG--LLRFGE-GTGMDV WGQG	15	73%	AER36005
PB B cell, M-IGHV	V4-34/D3-10/JH6	C ARGHRLLWFGERPYGMDV WGQG	18		CEF93277
OA MALT-L 5000007	V3-30/D3-3/JH6	C AKG--LLRFGE-GTGMDV WGQG	15	67%	AER36005
B cell from cerebrospinal fluid of MS patient, 1A-3M4, M-IGHV	V3-30/D3-10/JH6	C ARDTELLWFGELSYGMDV WGQG	18		CAB44852
Case 1	V1-2/D2-2/JH4	C ARGPRQCSSITCL-SYFHY WGQG	18	72%
Anti-SARS-CoV2 Ab, COVA2-11, M-IGHV	V1-69/D2-2/JH4	C ARGPRGCSSTSCYGSYFDY WGQG	19		QKQ15185
Case 1	V1-2/D2-2/JH4	C ARGPRQCSSITCLS--YFHY WGQG	18	67%
Anti-SARS-CoV2 Ab, COVA2-23, U-IGHV	V1-69/D2-2/JH4	C ARGPRYCSSTSCYAGVYFDY WGQG	20		QKQ15197
Case 1	V1-2/D2-2/JH4	C ARGPR-QCSSITCLSYFHY WGQG	18	67%
Anti-TTx Ab, MF1351, U-IGHV	V4-34/D2-2/JH4	C ARGPRFRCSSTSC-S-FDY WGQG	17		ACL36939
Case 1	V1-2/D2-2/JH4	C ARGPRQ-CSSITC--LSYFHY WGQG	18	67%
PB B cell, IIa0010035b, M-IGHV	V3-30/D2-2/JH4	C AKDPREYCTGTTCPAMSYFDF WGQG	20		AGP01726
Case 2, no VH-CDR3 homology	V1-2/D3-16/JH6	C ARAARVVRLFNPDRSSGMDV WGQG	20
Case 3	V4-34/D6-13/JH6	C ARGEAVTGPPRSD-DMDV WGQG	17	59%
Anti-Influenza HA Ab, F040-327H, U-IGHV	V4-4/D6-13/JH6	C ARGKAAAGPPTTSYGMDV WGQG	18		BAH04666
Case 3	V4-34/D6-13/JH6	C ARGEAVTGPPRSDDMDV WGQG	17	65%
Anti-Influenza HA Ab, 20A-618-30_2D02H, M-IGHV	V3-33/D3-9/JH6	C ARG---TGYPRSYGMDV WGQG	14		QGT37929
Case 4, no VH3-CDR3 homology	V4-34/D5-5/JH4	C ARTGGPHLGNSDGVTHS WGQG	17	53%
PB B cells, IgM-3667408, U-IGHV	V2-5/D4-17/JH4	C ARTQGPHYGDY--VVWG WGQG	15		ADA54606
Case 5, no VH-CDR3 homology	V4-34/D2-15/JH4	C ARITEIIDVHYCSGGDCNEGGFDY WGQG	24
Case 6	V4-31/D4-4/JH6	C ARVHSNYYYRMDV WGQG	13	77%
Plasmablast, Ab response in Kawasaki Disease, clone KD12F8, M-IGHV	V3-7/D1-20/JH6	C ARHHSHYYYAMDV WGQG	13		QFR44342
Case 6	V4-31/D4-4/JH6	C ARVHS-NYYYRMDV WGQG	13	85%
Multiple myeloma MM, BS, M-IGHV	V2-70/D4-23/JH6	C ARIHRDNYYYAMDV WGQG	14		AAL65228
Case 6	V4-31/D4-4/JH6	C ARVHS-NYYYRMDV WGQG	13	77%
Anti-SARS-CoV2 Ab, COV2-2011, M-IGHV	V3-30.3/D5-18/JH6	C ARGHTGNYYYGMDV WGQG	14		QKY76638
Case 6	V4-31/D4-4/JH6	C ARVHSNYYYRMDV WGQG	13	77%
PB B cell, d7a07, M-IGHV	V5-10/D3-10/JH6	C ARVSSHYYY-MDV WGQG	12		AAK14050
Case 6	V4-31/D4-4/JH6	C ARVHSN---YYYRMDV WGQG	13	77%
Anti-Influenza HA Ab, F004-132H, U-IGHV	V1-69/D3-10/JH6	C ARVQAHAGRYYYGMDV WGQG	16		BAH04539
Case 6	V4-31/D4-4/JH6	C ARVHS---NYYYRMDV WGQG	13	85%
Anti-Influenza HA Ab, 20A-618-30_2E01H, M-IGHV	V3-21/D1-26/JH6	C ARVTSGSHDYYYGMDV WGQG	16		QGT37960
Case 6	V4-31/D4-4/JH6	C ARVHS-NYYYRMDV WGQG	13	77%
Anti-SARS-CoV2 Ab, COV2-2844, M-IGHV	V3-30/D3-16/JH6	C ARAQGGNYYYGMDV WGQG	14		QKY76615
Case 6	V4-31/D4-4/JH6	C ARVHSNYYYRMDV WGQG	13	69%
Anti-RSV Ab, ADI-21085, M-IGHV	V3-21/D3-3/JH6	C ARVLVHYYYGMDV WGQG	13		AXA12436
Case 6	V4-31/D4-4/JH6	C ARVH-SN--YYYRMDV WGQG	13	85%
Anti-RSV Ab, ADI-25502, U-IGHV	V1-69/D2-2/JH6	C ARDHWSNPLYYYGMDV WGQG	16		AXA12222
Case 6	V4-31/D4-4/JH6	C ARVHS-NYYYRMDV WGQG	13	85%
Anti-Influenza HA Ab, FI495VH, M-IGHV	V4-30.2/D2-15/JH6	C ARILSADYYYGMDV WGQG	14		AIN40391
Case 6	V4-31/D4-4/JH6	C ARVHSNYYY--RMDV WGQG	13	77%
Anti-Influenza Ab, CR9114, M-IGHV	V1-69/D3-10/JH6	C AR-HGNYYYYSGMDV WGQG	14		AFP87546
Case 7	V3-30/D3-9/JH4	C AR-QYDILTDYYKWGV-FDY WGQG	18	83%
B cell from tonsil CD19+ CD27- IgD-, T13_VI-8H, M-IGHV	V5-51/D3-9/JH4	C ARLHYDFLTDYYKKGGYFDY WGQG	20		BAI51335
Case 7	V3-30/D3-9/JH4	C AR--QYDILTDYYKWGVFDY WGQG	18	67%
Anti-Influenza HA Ab, 315-21-04_1B11H, M-IGHV	V4-59/D3-9/JH3	C ARAGDYDILTDYYNF-AFDI WGQG	19		QGT38997
Case 8	V3-74/D1-1/JH4	C ARGNGY WGQG	6	100%
Anti-Ebola Ab, 5.1.8E11-VH, M-IGHV	V3-11/D6-19/JH4	C ARGDGY WGQG	6		QDF61921
Case 8	V3-74/D1-1/JH4	C ARGNG---Y WGQG	6	100%
PB B cell, M-IGHV	V4-59/D2-8/JH5	C ARGNGWYDY WGQG	9		CEF95339
Case 8	V3-74/D1-1/JH4	C ARGNG---Y WGQG	6	100%
Anti-Ebola Ab, ADI-15816-VH, M-IGHV	V3-7/D2-8/JH4	C ARGDGVFDY WGQG	9		AMK70199
Case 8	V3-74/D1-1/JH4	C ARGNG-Y WGQG	6	83%
Anti-HIV Ab, CLK534_HC, U-IGHV	V1-2/D6-19/JH4	C ARGSGYY WGQG	7		AXA20217
Case 8	V3-74/D1-1/JH4	C ARGN--GY WGQG	6	83%
Anti-Ebola Ab, 9.6.3A06-VH, M-IGHV	V3-21/D1-14/JH4	C ARGSTGGY WGQG	8		QDF61957
Case 8	V3-74/D1-1/JH4	C ARG-NG-Y WGQG	6	100%
FL, 9H, M-IGHV	V3-21/D1-14/JH4	C ARGDNGDY WGQG	8		CAC39373
Case 8	V3-74/D1-1/JH4	C ARGNG---Y WGQG	6	83%
CLL, CLL039, M-IGHV, CLL-NS	V3-66/D6-13/JH5	C ARGNSTISY WGQG	9		CAC88753
Case 8	V3-74/D1-1/JH4	C ARG-NGY WGQG	6	83%
Anti-DNA Ab, R4C3, M-IGHV	V3-48/D1-14/JH4	C ARGRTGY WGQG	7		CAC84783
Case 8	V3-74/D1-1/JH4	C ARG---NGY WGQG	6	83%
B cells from primary cystic lung light chain deposition disease, pat.2, U-IGHV	V4-34/D4-23/JH4	C ARGYGGNDY WGQG	9		CAQ35209
Case 9	V3-23/D5-24/JH4	C ARAWAYIAGNYFDY WGQG	14	64%
PB B cell from neonate, eg61a27, U-IGHV	V1-69/D6-19/JH4	C ARDWGYSSGWYFDY WGQG	14		ABI35422
Case 9	V3-23/D5-24/JH4	C ARAW-AYI--AGNYFDY WGQG	14	71%
Anti-Influenza HA Ab, 315-05-06_1C12H, M-IGHV	V4-34/D5-12/JH4	C ARGRRAYIVSTANYFDY WGQG	17		QGT37861
Case 9	V3-23/D5-24/JH4	C ARAWAYIAGNYFDY WGQG	14	64%
Plasmablast, Ab response in Kawasaki Disease, clone KD82F10, M-IGHV	V3-33/D6-19/JH4	C ARELT-LAGNYFDY WGQG	13		QFR44943
Case 9	V3-23/D5-24/JH4	C ARA--WAYIAGN-YFDY WGQG	14	64%
Anti-HIV gp41, TrH006540, U-IGHV	V1-69/D2-21/JH4	C ARDPRWGYCGGDCYFDY WGQG	17		AKU38725
Case 10	V5-51/D2-21/JH3	C AR-PYCGGDCYSGDAPFHI WGQG	18	83%
CLL, CLL P80, U-IGHV	V4-59/D2-21/JH3	C ARNPYCGGDCYS-DA-FDI WGQG	17		ADM47833
Case 10	V5-51/D2-21/JH3	C AR-PYCGGDCYSGDAPFHI WGQG	18	83%
CLL, CLL-G033, U-IGHV	V4-59/D2-21/JH3	C ARNPYCGGDCYS-DA-FDI WGQG	17		CAE00452
Case 10	V5-51/D2-21/JH3	C AR-PYCGGDCYSGDAPFHI WGQG	18	83%
CLL, CLL-ID17, U-IGHV	V4-59/D2-21/JH3	C ARNPYCGGDCYS-DA-FDI WGQG	17		CAB37136
CLL, DE-02-4073-H1, U-IGHV, #119 28/29,856 = 0.09% , from NL: NL-01-0657	V4-59/D2-21/JH3	C ARNPYCGGDCYS-DA-FDI WGQG	17		28 members
Case 10	V5-51/D2-21/JH3	C AR-PYCGGDCYSGDAPFHI WGQG	18	83%
Anti-Influenza HA Ab, 20A-518-30_1E05H, M-IGHV	V4-30.2/D2-21/JH3	C ARGAYCGGDCYSNDA-FDI WGQG	18		QGT38652
Case 10	V5-51/D2-21/JH3	C AR-PYCGGDCYSGDAPFHI WGQG	18	78%
CLL, CLL-C51, U-IGHV	V1-2/D2-21/JH3	C ARNPYCGGDCYR-DA-FDI WGQG	17		ABO28307
Case 10	V5-51/D2-21/JH3	C A-RPYCGGDCYSGDAPFHI WGQG	18	72%
B cell from bone marrow, 9A7, U-IGHV	V5-51/D2-21/JH3	C ASRPYCGGDSYRGNA-FDI WGQG	18		AAB36775
