# Supplementary material for: Distinct groups of autoantigens as drivers of ocular adnexal MALT lymphoma pathogenesis
Source: Life Sci Alliance. 2024 Jul 8;7(9):e202402841. doi: 10.26508/lsa.202402841 (PMC11231493; doi:10.26508/lsa.202402841)
Supplement: Supplementary file 4 [file LSA-2024-02841_TableS4.zip › LSA-2024-02841_TableS4.ods]

## Sheet: S4_VH-CDR3_Homology_Summary
Supplementary Table S4: Short overview VH-CDR3 aa sequence homologies of ocular adnexal MALT lymphomas with VH-CDR3 aa sequences of genbank
			VH-CDR3 aa homology with VH-CDR3 aa sequences of the various indicated B cell/Ab sources #
	.
		B cell repertoire	B cells from		B cell producing	Abs with other	Known IG
SS patient	IGHV/IGLV rearrangement	studies	inflamed tissue	B-cell lymphoma	Abs with viral specificity	known specificity	stereotypic group
OM MALT-L from van Maldegem, Leukemia (2012)26:1647 and this study
OM3 (conj) *	V4-59/D3-10/JH5	yes	-	-	Ebola-V	-	no CLL homology group
OM3B (conj) *	V4-31/D3-10/JH4 | VK2-28/JK4	yes	-	-	-	TTx	no CLL homology group
OM4 (orbit)	V1-2/D3-3/JH6	yes	synovium	CLL #9E4	RSV	-	homol with CLL #9E4
OM5 (eye lid)	V3-30/D4-23/JH4	yes	Kawasaki / psoriasis vulgaris	CLL-NS	Inf-V / HIV / SARS-CoV2	PPS4 / P. Neis men.	no CLL homology group
OM8 (conj)	V3-23/D2-2/JH6 | VK2D-29/JK2	yes	synovium	sBL	RSV / Inf-V	PPS	no CLL homology group
OM9c (orbit)	V3-9/D2-15/JH4 | VK4-1/JK1	no	-	-	-	-	no CLL homology group
OM11 (orbit)	V4-34/D2-21/JH4	yes	-	-	-	-	no CLL homology group
OM12 (orbit)	V4-34/D2-8/JH4 | VK3-20/JK2	yes	Kawasaki / synovium	OA MALT-L	HIV	PPS4 / Myosin	MALT-L homology group A / no CLL HG
OM13B (orbit)	V3-7/D5-24/JH4	yes	nasal rhinitis / RA synov.	S-MZBCL	HPV / Inf-V / SARS-CoV2	TTx / PPS4	no CLL homology group
OM15 (orbit)	V3-74/D2-21/JH4	yes	nasal rhinitis / RA synov.	CLL-NS / DLBCL / G MALT-L	-	PPS4 / RF	no CLL homology group
OM16 (orbit)	V4-34/D1-26/JH6	yes	-	-	Rota-V / Inf-V	PPS4 and 14 / P. Neis men. / GFP	no CLL homology group
OM17 (orbit)	V3-23/JH4	yes	-	-	-	-	no CLL homology group
OM18 (conj)	V3-30/D3-10/JH4	no	Kawasaki	-	-	-	no CLL homology group
OM19 (eye lid)	V3-33/D1-1/JH4	yes	-	-	-	-	no CLL homology group
OM20 (orbit) (M15)	V1-18/D4-23/JH4	yes	Kawasaki / synov. / clonal B HCV	CLL-NS	RSV / HIV	-	no CLL homology group
OM21 (orbit)	V3-23/D6-19/JH4	yes	-	CLL #V3|J4|14|30	RSV	-	homol with CLL #V3|J4|14|30
OM23 (eye lid)	V4-59/D3-9/JH4 | VK1-8/JK1	no	-	-	-	-	no CLL homology group
OM24 (orbit)	V4-34/D2-15/JH3 | VK3-11/JK2	yes	Kawasaki	-	RSV	-	no CLL homology group
OM29A (orbit)	V4-34/D3-10/JH5	yes	Wegener gran.	-	Inf-V / Ebola-V / RSV	-	no CLL homology group
OM30 (orbit)	V4-61/D2-8/JH3 | VK3-20/JK2	yes	salivary gland SS	-	Puumala-V	-	no CLL homology group
OM31 (conj)	V4-30.4/D4-23/JH4 | VK3-15/JK1	yes	Kawasaki / synovium	CLL-NS / FL	Inf-V / YFV	HPA-5b / PPS4	no CLL homology group
OM38 (orbit)	V3-23/D6-19/JH5 | VK1-39/JK4	yes	-	-	Ebola-V	-	no CLL homology group
OM40 (conj)	V4-34/D6-6/JH5 | VK3-20/JK4	yes	clonal B cells in HCV	-	SARS-CoV2 / HIV	-	no CLL homology group
OM46 (orbit)	V3-30/D1-20/JH5 | VK3-20/JK2	yes	-	-	-	-	no CLL homology group
OM53 (lacrimal gland)	V3-66/D2-21/JH4	yes	-	-	-	-	no CLL homology group
OM56 (conj)	V1-69/D2-21/JH3 | VL2-14/JL1	yes	synovium / Kawasaki	-	-	-	no CLL homology group
OM66 (orbit)	V4-4/D4-23/JH6 | VK3-20/JK4	yes	-	-	SARS-CoV2 / Inf-V / RSV	-	no CLL homology group
OM67 (lacrimal gland)	V3-30/D2-8/JH6 | VL2-14/JL1	no	-	-	-	-	no CLL homology group
OM68 (orbit) (M68)	V4-34/D6-13/JH6 | VK3-20/JK4	yes	synovium	CLL-NS	SARS-CoV2	-	no CLL homology group
OM71 (conj)	V3-11/D3-16/JH4 | VK1-5/JK2	yes	Pemphigus Vulgaris / synovium	DLBCL	RSV / SARS-CoV2	-	no CLL homology group
OM MALT-L from Zhu, Plos One (2011)12:e29114 and Zhu, Am.J.Hematol.(2013)88:379
OAMZL1 (conj)	V3-74/D1-26/JH4 | VK4-1/JK1	yes	Kawasaki / synovium	MCL	HIV / RSV / YFV	EGFR	no CLL homology group
OAMZL2 (conj)	V1-3/D6-6/JH5 | VL2-23/JL2	yes	-	-	Rota-V / RSV / Inf-V	-	no CLL homology group
OAMZL3 (orbit)	V3-11/D6-19/JH4 | VK3-15/JH2	yes	-	-	Rota-V / Inf-V	-	no CLL homology group
OAMZL4 (orbit)	V4-34/D6-19/JH4 | VK3-20/JK2	yes	Lyme art. / synovium	G-MALT-L	Zika-V	-	MALT-Lhomology group B / no CLL HG
OAMZL5 (conj)	V3-11/D6-13/JH4 | VK2-28/JK4	yes	-	-	Rota-V	-	no CLL homology group
OAMZL6 (orbit)	V4-34/D5-24/JH4 | VL2-14/JL3	yes	Wegener gran.	-	Rota-V / RSV / YFV	-	no CLL homology group
OAMZL7 (lacrimal) (IgGK prod)	V4-34/D2-15/JH6 | VK3-20/JK1	no	-	-	-	-	no CLL homology group
OAMZL8 (orbit)	V4-59/D3-10/JH6 | VL8-61/JL3	no	-	-	-	-	no CLL homology group
OAMZL9 (lacrimal gland)	V3-23/D3-3/JH5 | VK1-8/JK5	yes	-	-	RSV	-	no CLL homology group
OAMZL10 (orbit) (IgGK prod)	V4-34/D2-2/JH6 | VK3-20/JK1	no	-	-	-	-	no CLL homology group
OAMZL11	V4-4/D6-6/JH5	yes	-	-	RSV	-	no CLL homology group
OAMZL12 (orbit)	V2-5/D6-19/JH3 | VK4-1/JK4	no	-	CLL #148B	-	-	homology with CLL #148B
OAMZL13 (conj)(IgGK prod)	V3-30/D1-20/JH6 | VK1-33/JK5	yes	-	CLL-NS	-	-	no CLL homology group
OAMZL14 (conj) (IgGK prod)	V4-59/D6-13/JH5 | VK3-15/JK1	yes	-	HCV ass L / DLBCL	-	RF	# V4-59/JH5-RF / no CLL homo Gr.
OAMZL15 (conj)	V1-69/D3-22/JH4 | VK3-20/JK2	yes	clonal B cells in HCV & SS	HCV-L / DLBCL / MALT-L / MZBCL	-	RF	# WOL-RF
OAMZL16 (orbit)	V3-66/D3-22/JH4 | VK1-5/JK4	yes	-	-	-	-	no CLL homology group
OAMZL17 (orbit)	V4-39/D6-19/JH5 | VK1-39/JK2	yes	RA synovium	OA MALT-L / sBL	HIV / YFV	-	no CLL homology group
OAMZL18 (lacrimal gland)	V4-34/D2-21/JH4 | VL2-8/JL1	yes	-	-	-	-	no CLL homology group
OAMZL20	V3-30/D1-14/JH4	yes	-	-	Inf-V	-	no CLL homology group
OAMZL21 (conj)	V1-24/D5-24/JH4 | VK4-1/JK4	yes	-	-	-	-	no CLL homology group
OAMZL22	V4-38/D4-23/JH5 | VL2-8/JL3	yes	Kawasaki / synovium / SLE	OA MALT-L / S-MZBCL	Rota-V / Ebola-V / HIV / Inf-V	-	MALT-Lhomology group B / no CLL HG
OAMZL23	V3-66/D4-17/JH4	no	-	-	-	-	no CLL homology group
OAMZL24	V1-46/D2-15/JH4	no	-	-	RSV	-	no CLL homology group
OAMZL25 (orbit)(IgGK prod)	V3-23/D2-8/JH4 | VK3-20/JK4	yes	Kawasaki / synovium	OA MALT-L	-	-	no CLL homology group
OAMZL26	V3-66/D3-3/JH6	yes	-	CLL #31	-	PPS4	homology with CLL #31
OAMZL27 (orbit)	V4-4/D2-15/JH4 | VL7-43/JL3	yes	RA synovium	-	Inf-V / Ebola-V	PPS4	no CLL homology group
OAMZL28	V3-23/D2-8/JH2	yes	-	-	YFV / HPV	-	no CLL homology group
OAMZL29	V3-23/D2-2/JH4	yes	Kawasaki / synovium	DLBCL / CUT MALT-L	Inf-V / YFV / SARS-CoV	asialo-gp-R	no CLL homology group
OAMZL30	V4-34/D3-10/JH5	no	-	-	-	-	no CLL homology group
OAMZL31 (orbit)	V4-59/D3-16/JH5 | VL7-43/JL3	yes	-	-	Inf-V / HIV	-	no CLL homology group
OAMZL32 *	V3-30/D3-10/JH2	yes	-	-	Ebola-V	-	no CLL homology group
OAMZL33 *	V4-30.4/D3-10/JH4	no	-	-	Ebola-V / HIV	-	no CLL homology group
OAMZL34	V3-30.3/D3-16/JH6	no	-	-	-	-	no CLL homology group
OAMZL35	V1-46/D6-13/JH5	yes	-	-	-	-	no CLL homology group
OAMZL36	V3-30/D6-13/JH6	yes	-	-	Rota-V / Inf-V	PPS	no CLL homology group
OAMZL37	V4-30.4/D2-2/JH6	yes	Kawasaki / RA synovium	CLL #202	RSV / Inf-V / SARS-CoV2	-	homology with CLL #202
OAMZL38 (conj)	V4-34/D6-6/JH2 | VL6-57/JL2	yes	-	-	-	-	no CLL homology group
OAMZL39	V3-30/D6-19/JH4	yes	-	-	Rota-V	-	no CLL homology group
OAMZL40 *	V4-34/D1-1/JH2 | VL3-25/JL2	yes	-	-	-	-	no CLL homology group
OAMZL41 *	V4-31/D4-23/JH2 | VL3-25/JL2	yes	Kawasaki	-	-	-	no CLL homology group
OAMZL42	V4-30.4/D5-18/JH5	no	-	-	-	-	no CLL homology group
OAMZL43	V4-39/D6-13/JH4	yes	-	-	-	-	no CLL homology group
OAMZL44	V3-74/D3-10/JH3 | VK4-1/JK2	yes	-	-	Ebola-V	RF	# V3-74-RF / no CLL HG
OM MALT-L from Dagklis, Leukemia (2012)26:814
OA MALT-L 11541	V3-9/D3-10/JH4	yes	Kawasaki / clonal B cells HCV	CLL #V4|J4|14|13	RSV / Rota-V	PPS4	homology with CLL #V4|J4|14|13
OA MALT-L 13919	V3-11/D4-17/JH3	yes	-	-	-	-	no CLL homology group
OA MALT-L 31314	V4-59/D6-13/JH5	yes	RA synovium / Wegener gran.	-	Inf-V	KLH	homology with CLL #V4|J5|14|8
OA MALT-L 34286	V3-73/D1-7/JH3	yes	-	-	-	-	no CLL homology group
OA MALT-L 38706	V4-34/D3-3/JH4	yes	salivary gland SS	CLL # V3|J1.4|11|45 / OA MALT-L	-	Myosin	MALT-L group B / homol with CLL #V3|J1.4|11|45
OA MALT-L 52688	V3-23/D3-3/JH5	yes	-	CLL # V3-64|J5|18|1	SARS-CoV2	-	homology with CLL #V3-64|J5|18|1
OA MALT-L 55827	V3-48/D1-26/JH3	no	-	-	-	-	no CLL homology group
OA MALT-L 57987	V3-23/D1-26/JH6	yes	-	-	-	-	no CLL homology group
OA MALT-L 59808	V3-11/D3-3/JH6	yes	-	-	RSV / Inf-V	-	no CLL homology group
OA MALT-L 50000543	V3-23/D3-3/JH5	yes	Kawasaki	CLL-NS	HIV	Plasmodium	no CLL homology group
OA MALT-L 50108482 (orbit + conj)	V1-69/D5-18/JH4	yes	clonal B cells in HCV & SS	HCV-L / MZBCL / MALT-L / DLBCL	Inf-V	RF	# WOL-RF
OA MALT-L 50310357	V3-7/D3-16/JH6	yes	-	CLL #4 and #252	Inf-V / HIV	-	homology with CLL #4 and #252
OA MALT-L 50403420	V4-31/D3-22/JH5	yes	-	S-MZBCL / CLL # V4|J6|11|4	Inf-V / RSV / SARS-CoV2 / HSV	-	homology with CLL #V4|J6|11|4
OA MALT-L 50409901	V3-64/D3-3/JH4	no	-	-	-	-	no CLL homology group
OA MALT-L 50502278	V3-23/D3-22/JH6	no	-	-	-	-	no CLL homology group
OA MALT-L 50504519	V4-34/D2-2/JH5	no	-	-	-	-	no CLL homology group
OA MALT-L 50605072	V3-23/D3-3/JH4	yes	-	-	RSV / Rota-V	TTx	no CLL homology group
OA MALT-L 50610082	V3-21/D3-9/JH5	yes	-	CLL #V3|J4.6|20|23	-	-	homology with CLL #V3|J4.6|20|23
OA MALT-L 50611094	V3-43/D6-13/JH1	yes	-	-	Rota-V / Inf-V / Ebola-V	-	no CLL homology group
OA MALT-L 50614964	V3-23/D1-1/JH3	yes	RA synovium	MM	RSV / Rabies-V / Ebola-V	-	no CLL homology group
OA MALT-L 50615491	V3-11/D5-12/JH4	yes	cerebrospinal. MS / synovium	S-MZBCL / CLL-NS	Inf-V	-	no CLL homology group
OA MALT-L 50617699	V3-43/D6-13/JH6	yes	-	-	HIV	-	no CLL homology group
OA MALT-L 50620163	V3-7/JH4	yes	-	CLL #273 and #V3|J1.3.4.5.6|7|1	Ebola-V / SARS-CoV2	-	homology CLL #273 and #V3|J1.3.4.5.6|7|1
OA MALT-L 50620932	V3-7/D3-3/JH4	yes	Kawasaki	-	Ebola-V	-	no CLL homology group
OA MALT-L 50700052	V3-48/D6-13/JH5	yes	-	-	Ebola-V	-	no CLL homology group
OA MALT-L 50708565	V3-30/D3-9/JH4	yes	-	-	-	coagulation F-VIII	no CLL homology group
OA MALT-L 50709141	V3-15/D4-17/JH4	yes	RA synovium	-	-	-	no CLL homology group
OA MALT-L 59808000	V3-33/D2-8/JH5	yes	Kawasaki	OA MALT-L	Rota-V / Inf-V / RSV	-	MALT-L homology group B
OA MALT-L 459486	V3-30/D2-15/JH3	yes	cerebrospinal. MS / synovium	CLL # V4|J3|19|9		PPS4	homology with CLL # V4|J3|19|9
OA MALT-L 504117481	V4-59/D3-3/JH6	yes	-	-	-	-	homology with CLL #V4-59|J6|26|1
OA MALT-L 504117482	V3-15/D1-14/JH4	yes	Kawasaki	CLL #2, # V4|J6|11|4	Inf-V / RSV / SARS-CoV2	-	homology with CLL #2 and #V4|J6|11|4
OA MALT-L 504135491	V3-23/D5-12/JH6	yes	nasal mucosa rhinitis	-	Inf-V / SARS-CoV2	-	no CLL homology group
OA MALT-L 504135492	V3-43/D1-26/JH4	yes	-	-	Ebola-V / Inf-V / CMV	-	no CLL homology group
OA MALT-L 507061141	V3-30/D6-19/JH4	yes	Kawasaki / synovium	CLL #V3-33|J4|14|2	Ebola-V / HIV	PPS14	homology with CLL #V3-33|J4|14|2
OA MALT-L 957788 (orbit) +	V3-7/D3-22/JH3	yes	clonal B cells in HCV & SS / synov.	HCV-L / SG & G MALT-L	SARS-CoV2 / RSV	RF	# V3-7-RF
OA MALT-L 500002	V3-11/D1-26/JH5	yes	-	-	Ebola-V / RSV / Inf-V / HCV	-	no CLL homology group
OA MALT-L 500003	V4-34/D2-2/JH1	yes	-	-	-	-	no CLL homology group
OA MALT-L 5000004	V3-74/D6-13/JH6	yes	Wegener gran.	-	Ebola-V / RSV / Inf-V / HIV	-	no CLL homology group
OA MALT-L 5000005 (conj) -	V1-69/D3-22/JH4	yes	clonal B cells in HCV & SS	HCV-L / SG & G MALT-L / MZBCL	Inf-V / Rota-V	RF	# WOL-RF
OA MALT-L 5000006	V3-23/D3-22/JH4	yes	RA synovium	-	Inf-V	Staph.aur.	no CLL homology group
OA MALT-L 5000007	V3-30/D3-3/JH6	yes	cerebrospinal. MS	-	-	-	no CLL homology group
OM MALT-L from Bahler, Mod.Pathol. (2009)22:833
Case 1	V1-2/D2-2/JH4	yes	-	-	SARS-CoV2	TTx	no CLL homology group
Case 2	V1-2/D3-16/JH6	no	-	-	-	-	no CLL homology group
Case 3	V4-34/D6-13/JH6	no	-	-	Inf-V	-	no CLL homology group
Case 4	V4-34/D5-5/JH4	no	-	-	-	-	no CLL homology group
Case 5	V4-34/D2-15/JH4	no	-	-	-	-	no CLL homology group
Case 6	V4-31/D4-4/JH6	yes	Kawasaki	MM	Inf-V / SARS-CoV2 / RSV	-	no CLL homology group
Case 7	V3-30/D3-9/JH4	yes	-	-	Inf-V	-	no CLL homology group
Case 8	V3-74/D1-1/JH4	yes	cystic lung disease	CLL-NS / FL	Ebola-V / HIV	DNA	no CLL homology group
Case 9	V3-23/D5-24/JH4	yes	Kawasaki	-	Inf-V / HIV	-	no CLL homology group
Case 10	V5-51/D2-21/JH3	yes	-	CLL-NS and CLL #119	Inf-V	-	homology with CLL #119
			49	43	73
* indicates 3 OA MALT lymphoma, of which of each two clonal IGHV sequences were determined
# Red letters indicate B cell/Ab sources that are encoded by the same clan of IGHV families as the corresponding OA MALT lymphoma, of which it shares VH-CDR3 homology with.
