# Supplementary material for: Distinct groups of autoantigens as drivers of ocular adnexal MALT lymphoma pathogenesis
Source: Life Sci Alliance. 2024 Jul 8;7(9):e202402841. doi: 10.26508/lsa.202402841 (PMC11231493; doi:10.26508/lsa.202402841)
Supplement: Supplementary file 5 [file LSA-2024-02841_TableS5.zip]

Archive with 1 entries (1 files):
- LSA-2024-02841_TableS5.ods
