# Supplementary material for: Distinct groups of autoantigens as drivers of ocular adnexal MALT lymphoma pathogenesis
Source: Life Sci Alliance. 2024 Jul 8;7(9):e202402841. doi: 10.26508/lsa.202402841 (PMC11231493; doi:10.26508/lsa.202402841)
Supplement: Supplementary file 5 [file LSA-2024-02841_TableS5.zip › LSA-2024-02841_TableS5.ods]

## Sheet: S5_VH-CDR3_Homologies_with_CLL
Supplementary Table S5: VH-CDR3 aa sequences of 17 of 124 OAML with homology to CLL that belong to CLL stereotyped BCR subsets
	IGHV	IGLV	VH-CDR3 homology with
Patient	rearrangement	rearrangement	CLL stereotyped BCR subset*
OM4	V1-2/D3-3/JH6	na	#9E4
OM21	V3-23/D6-19/JH4	na	#V3|J4|14|30
OAMZL12	V2-5/D6-19/JH3	VK4-1/JK4	#148B
OAMZL26	V3-66/D3-3/JH6	na	#31
OAMZL37	V4-30.4/D2-2/JH6	na	#202
OA MALT-L 11541	V3-9/D3-10/JH4	na	#V4|J4|14|13
OA MALT-L 31314	V4-59/D6-13/JH5	na	#V4|J5|14|8
OA MALT-L 38706	V4-34/D3-3/JH4	na	#V3|J1.4|11|45
OA MALT-L 52688	V3-23/D3-3/JH5	na	#V3-64|J5|18|1
OA MALT-L 50310357	V3-7/D3-16/JH6	na	#252
OA MALT-L 50403420	V4-31/D3-22/JH5	na	#V4|J6|11|4
OA MALT-L 50610082	V3-21/D3-9/JH5	na	#V3|J4.6|20|23
OA MALT-L 50620163	V3-7/JH4	na	#273 / #V3|J1.3.4.5.6|7|1
OA-MALT-L 504117481	V4-59/D3-3/JH6	na	#V4-59|J6|26|1
OA-MALT-L 504117482	V3-15/D1-14/JH4	na	#2 / #V4|J6|11|4
OA-MALT-L507061141	V3-30/D6-19/JH4	na	#V3-33|JH|14|2
Case 10	V5-51/D2-21/JH3	na	#119
na = not available
* Red letters indicate CLL BCR subsets that are encoded by the same clan of IGHV families as the corresponding OAML, of which it shares VH-CDR3 homology with.
