# Supplementary material for: Distinct groups of autoantigens as drivers of ocular adnexal MALT lymphoma pathogenesis
Source: Life Sci Alliance. 2024 Jul 8;7(9):e202402841. doi: 10.26508/lsa.202402841 (PMC11231493; doi:10.26508/lsa.202402841)
Supplement: Supplementary file 6 [file LSA-2024-02841_TableS6.zip › LSA-2024-02841_TableS6.ods]

## Sheet: S6_intra_OA-MALT_Homo
Supplementary Table S6: Four intra OAML VH-CDR3 aa sequences that show homology
OA MALT lymphoma	IGHV	VH-CDR3 aa sequence	length (aa)	Gen bank
OAMZL17 / 5597	V4-39/D6-19/JH5	C AR--HL-SSGSKSFDP WGQG	13	AFC97619
OA MALT, 59808000	V3-33/D2-8/JH5	C ARS-HLGSAGGKWFDP WGQG	15	AER35992
OAMZL22	V4-38/D4-23/JH5	C ARGVH-GSNSGNWFDP WGQG	15	AFC97624
OA MALT, 31314	V4-59/D6-13/JH5	C ARGY--SSSS-NWFDP WGQG	13	AER35966
