# Supplementary material for: Distinct groups of autoantigens as drivers of ocular adnexal MALT lymphoma pathogenesis
Source: Life Sci Alliance. 2024 Jul 8;7(9):e202402841. doi: 10.26508/lsa.202402841 (PMC11231493; doi:10.26508/lsa.202402841)
Supplement: Supplementary file 7 [file LSA-2024-02841_TableS7.zip › LSA-2024-02841_TableS7.ods]

## Sheet: S7_Ag_Preparations
Supplementary Table S7: Antigens used for binding experiments with the ocular adnexal MALT lymphoma-derived recombinant IgM
Antigens used in ELISA	Source		Short list of the Antigens tested
Actin from bovine muscle	Sigma A3653
Insulin from bovine pancreas	Sigma I6634		Self Antigens	Actin	Viral Antigens	SARS-CoV-2-S
Human IgG	Sanquin, Amsterdam			Insulin	(Luminex)	SARS-CoV-2-RBD
SSA/Ro52, recombinant, baculovirus Sf9 cells, 52kDa	Diarect/BBI Solutions 12700		Auto Antigens	hum IgG		SARS-CoV-2-NC
SSA/Ro60, recombinant, E. coli, 60kDa	Diarect/BBI Solutions 17400			SSA/Ro52		SARS-CoV-1-S
SSB/La48, recombinant, baculovirus Sf9 cells, 48kDa	Diarect/BBI Solutions 12800			SSA/Ro60		MERS-CoV-S
U1-snRNP-68/70, recombinant, E. coli, 68/70 kDa	Diarect/BBI Solutions 13000			SSB/La48		OC43-CoV-S
U1-snRNP-A, recombinant from baculovirus Sf9 cells, 32 kDa	Diarect/BBI Solutions 13100			U1-snRNP-68/70		HKU1-CoV-S
U-snRNP-B/B', recombinant from baculovirus Sf9 cells, 25 kDa	Diarect/BBI Solutions 13300			U1-snRNP-A		229-E-CoV-S
U1-snRNP-C, recombinant from baculovirus Sf9 cells, 18 kDa	Diarect/BBI Solutions 13200			U-snRNP-B/B'		NL63-CoV-S
U-snRNP-D, mixture of SmD1, D2, D3, rec baculovirus, 14, 15, 15 kDa	Diarect/BBI Solutions 11700			U1-snRNP-C		Flu-H1N1-HA
Proliferating cell nuclear antigen (PCNA), rec baculovirus, 30 kDa	Diarect/BBI Solutions 15400			U-snRNP-D		RSV-F
Ribosomal phosphoprotein P0, rec baculovirus, 35 kDa	Diarect/BBI Solutions 14100			PCNA	Viral Antigens	WNV-NS1
Ribosomal phosphoprotein P1, rec baculovirus, 12 kDa	Diarect/BBI Solutions 14200			Ribosomal P0	(Array)	JEV-NS1
Ribosomal phosphoprotein P2, recombinant E. coli, 13 kDa	Diarect/BBI Solutions 14300			Ribosomal P1		TBEV-NS1
Ku (p70/p80), recombinant from baculovirus Sf9 cells, 71/84 kDa	Diarect/BBI Solutions 17300			Ribosomal P2		USUV-NS1
Thyroglobulin, non-recombinant (Human), 662 kDa	Diarect/BBI Solutions 12200			Ku (p70/p80)		YFV-NS1
Thyroid Peroxidase (TPO), rec baculovirus, 93 kDa	Diarect/BBI Solutions 12100			Thyroglobulin		Flu-H1N1-NP
Pustulan polysaccharide (B-1,6-glucan)	Elicityl-oligotech.com			Tyroid peroxidase		Flu-H7N9-NP
Mannan from Saccharomyces cerevisiae	Sigma M7504		Bacterial/Fungal Antigens	B(1,6)glucan		Flu-H1N1-HA1
Peptido-Glycan from S Cervisea	Sigma 72789			Mannan		Flu-H3N2-HA1
Tetanus Toxoid	Bilthoven Biologicals			Peptido-Glycan		OC43-CoV-S1
Lipotechoic Acid from S aureus	Sigma L2515			Tetanus Toxoid		NL63-CoV-S1
Lipotechoic Acid from S pyogenes	Sigma L3140			LTA, S aureus		229-E-CoV-S1
LPS from E-coli O55:B5	Sigma L2880			LTA, S pyogenes		HKU1-CoV-S1
LPS from E-coli O111:B4	Sigma L2630			LPS, E coli O55:B5		SARS-CoV-2-S1
LPS from Salmonella entericia, sero typherium	Sigma L6511			LPS, E coli O111:B4		MERS-CoV-S1
LPS from S.enterica serotype Minnesota	Sigma L6261			LPS, S entericia typ.		SARS-CoV-1-S1
LPS from Pseudomonas aeruginosa	Sigma L9143			LPS, S entericia minn.		MERS-CoV-S1
LPS from Klebsiella Pneumonia	Sigma L4268			LPS, P aeruginosa		SARS-CoV-1-S1
				LPS, K pneumonia		RSV-NP
Antigens used in Luminex assay	Source
Corona Virus SARS-CoV-2 Spike trimer	Inhouse antigen obtained from dept. Virology, Claireaux Nat.Comm.13(2022)4539
Corona Virus SARS-CoV-2 RBD	Inhouse antigen obtained from dept. Virology, Claireaux Nat.Comm.13(2022)4539
Corona Virus SARS-CoV-2 Nucleocapsid	Inhouse antigen obtained from Dr. Gestur Vidarsson, Sanquin Amsterdam
Corona Virus SARS-CoV-1 Spike trimer	Inhouse antigen obtained from dept. Virology, Claireaux Nat.Comm.13(2022)4539
Corona Virus MERS Spike trimer	Inhouse antigen obtained from dept. Virology, Claireaux Nat.Comm.13(2022)4539
Corona Virus OC43 Spike trimer	Inhouse antigen obtained from dept. Virology, Claireaux Nat.Comm.13(2022)4539
Corona Virus HKU1 Spike trimer	Inhouse antigen obtained from dept. Virology, Claireaux Nat.Comm.13(2022)4539
Corona Virus 229-E Spike trimer	Inhouse antigen obtained from dept. Virology, Claireaux Nat.Comm.13(2022)4539
Corona Virus NL63 Spike trimer	Inhouse antigen obtained from dept. Virology, Claireaux Nat.Comm.13(2022)4539
Influenza Virus (Flu) H1N1 HA	Inhouse antigen obtained from dept. Virology, Claireaux Nat.Comm.13(2022)4539
Respiratory Syncytial Virus (RSV) F	Inhouse antigen obtained from dept. Virology, Claireaux Nat.Comm.13(2022)4539
Tetanus Toxoid	Creative Biolabs
Antigens used in Antigen array (Erasmus MC, Rotterdam, dept ViroScience)	Source
West Nijl Virus (WNV) NS1	Immune Technology
Japanese Encephalitis Virus (JEV) NS1	Immune Technology
Tick-Borne Encephalitis Virus (TBEV) NS1	Immune Technology
Usutu Virus (USUV) NS1	The native antigen company
Yellow Fever Virus (YFV) NS1	Immune Technology
Influenza Virus (Flu) H1N1 (2009) NP	Sino Biological
Influenza Virus (Flu) H7N9 (2013) NP	Sino Biological
Influenza Virus (Flu) H1N1 (A/California/04/2009) HA1 subunit	Sino Biological
Influenza Virus (Flu) H3N2 (A/Victoria/361/2011) HA1 subunit	Sino Biological
Corona Virus OC43 S1	Inhouse antigen obtained from Dr. Berend Jan Bosch, University of Utrecht
Corona Virus NL63 S1	Inhouse antigen obtained from Dr. Berend Jan Bosch, University of Utrecht
Corona Virus 229-E S1	Inhouse antigen obtained from Dr. Berend Jan Bosch, University of Utrecht
Corona Virus HKU1 S1	Inhouse antigen obtained from Dr. Berend Jan Bosch, University of Utrecht
Corona Virus SARS-CoV-2 S1	Inhouse antigen obtained from Dr. Berend Jan Bosch, University of Utrecht
Corona Virus MERS S1	Inhouse antigen obtained from Dr. Bart Haagmans, Erasmus MC, Rotterdam
Corona Virus SARS-CoV-1 S1	Inhouse antigen obtained from Dr. Berend Jan Bosch, University of Utrecht
Respiratory Syncytial Virus (RSV) NP	Sino Biological
