# Supplementary material for: Distinct groups of autoantigens as drivers of ocular adnexal MALT lymphoma pathogenesis
Source: Life Sci Alliance. 2024 Jul 8;7(9):e202402841. doi: 10.26508/lsa.202402841 (PMC11231493; doi:10.26508/lsa.202402841)
Supplement: Supplementary file 8 [file LSA-2024-02841_TableS8.zip › LSA-2024-02841_TableS8.ods]

## Sheet: S8_OAML_IgM_Homo_Viral_Abs
Supplementary Table S8
OAML IgM that are VH-CDR3 homologous with anti- Respiratory Syncytial Virus (RSV)-F-protein, Influenza Virus (Flu)-HA or Severe Acute Respiratory
Syndrome Corona Virus (SARS-CoV2)-Spike, of which the OAML IgM was tested in vitro to be negative for binding to the corresponding viral antigen
The VH-CDR3 homology between the OAMLs and the anti-viral antibodies are shown in Supplementary tables S4 and S5
OAML	IGHV	IG(K/L)V	VH-CDR3 Homologous anti-RSV-F specific antibody	IGHV	IG(K/L)V
OM8	IGHV3-23	IGKV2D-29	ADI-24836	IGHV3-9	IGKV1-39
OM24	IGHV4-34	IGKV3-11	RSV143H	IGHV4-4	nd
OM66	IGHV4-4	IGKV3-20	ADI-25480	IGHV3-21	IGLV1-40
OM71	IGHV3-9	IGKV1-5	4C.L096.01_W2	IGHV3-11	nd
OAMZL1	IGHV3-74	IGKV4-1	ADI-21037	IGHV3-30	IGKV2-28
OAMZL9	IGHV3-21	IGKV1-8	ADI-18923	IGHV3-21	IGLV1-40
OAML	IGHV	IG(K/L)V	VH-CDR3 Homologous anti-Flu-HA specific antibody	IGHV	IG(K/L)V
OM31	IGHV4-30.4	IGKV3-15	315-06-04_1E03H	IGHV6-1	nd
OM66	IGHV4-4	IGKV3-20	315-02-08_1D11H	IGHV3-48	nd
OAMZL3	IGHV3-11	IGKV3-15	315-06-08_1G12H	IGHV1-2	nd
OAML	IGHV	IG(K/L)V	VH-CDR3 Homologous anti-SARS-CoV2-S specific antibody	IGHV	IG(K/L)V
OM40	IGHV4-34	IGKV3-20	CQTS110H	IGHV3-53	nd
OM66	IGHV4-4	IGKV3-20	IgM_40-P1348	IGHV3-30	IGLV2-14
OM71	IGHV3-11	IGKV1-5	ADI-61244	IGHV3-30.3	IGKV1-5
